# Supplementary material for: Connection between two historical tuberculosis outbreak sites in Japan, Honshu, by a new ancestral Mycobacterium tuberculosis L2 sublineage
Source: Epidemiol Infect. 2022 Jan 19;150:e56. doi: 10.1017/S0950268822000048 (PMC8931808; doi:10.1017/S0950268822000048)
Supplement: Supplementary file 1 [file S0950268822000048sup001.zip]

Archive with 9 entries (9 files):
- Supplementary_Table9.xlsx
- Supplementary_Table8.xlsx
- Supplementary_Table7.xlsx
- Supplementary_Table6.xlsx
- Supplementary_Table5.xlsx
- Supplementary_Table4.xlsx
- Supplementary_Table3.xlsx
- Supplementary_Table2.xlsx
- Supplementary_Table1.xlsx
