# Supplementary material for: Connection between two historical tuberculosis outbreak sites in Japan, Honshu, by a new ancestral Mycobacterium tuberculosis L2 sublineage
Source: Epidemiol Infect. 2022 Jan 19;150:e56. doi: 10.1017/S0950268822000048 (PMC8931808; doi:10.1017/S0950268822000048)
Supplement: Supplementary file 1 [file S0950268822000048sup001.zip › Supplementary_Table8.xlsx]

## Sheet: Feuil1
Supplementary Table8: Drug resistance results found in TB-Annotator
	amikacin (AMK) kanamycin (KAN) capreomycin (CPR)	capreomycin (CPR)	ethambutol (EMB)	ethionamide (ETH)	fluoroquinolones (FQ)	isoniazid (INH)	isoniazid (INH) ethionamide (ETH)	kanamycin (KAN)	pyrazinamide (PZA)	rifampicin (RMP)	streptomycin (SM)
DRR034489											1
DRR034493
DRR130160			1			1		1		1
DRR130203					2	2				1	1
DRR157280
DRR157281					1
all other (no mutations)
1= 1 SNP found
2=2 SNPs found
