# Supplementary material for: Connection between two historical tuberculosis outbreak sites in Japan, Honshu, by a new ancestral Mycobacterium tuberculosis L2 sublineage
Source: Epidemiol Infect. 2022 Jan 19;150:e56. doi: 10.1017/S0950268822000048 (PMC8931808; doi:10.1017/S0950268822000048)
Supplement: Supplementary file 1 [file S0950268822000048sup001.zip › Supplementary_Table6.xlsx]

## Sheet: IS6110-insertion sites
Supplementary Table6, sheet1: IS6110 Insertions sites of the 20 Asia Ancestral 5 isolates
in columns : prefix (position relative to H37Rv, (0)= position unknown)
SRA	Scientific name	Remark	Lineage Coll	AGCGGGGGCACCAACGCTG(0)	AGCTCGTCGATGGAAAGCT(0)	ACGACGCCCACATTCGACG(0)	CCATTCGCAGGGTGTGCCC(0)	TTCGCGCTCAAAATGTTTC(0)	TCTAACGAATTGCCGCAGC(0)	ACCGGTGTCTGGCTCACTT(0)	GCGGTGTTGGATCGTGGGG(0)	CCGAATGCAAAAGTCCAAC(0)	TACTAGACCCTTGCCCGGT(0)	TCAGGAAGCGCGTTCCGGA(0)	CACACCAGTCACAGAGATT(1595)	CCACCCCTCGACGACGAAC(611103)	CCCGCACCCAGATACATCC(849998: Rv0755c)	ATTACACAATGACTGTGAA(851593)	CGACACACCCACCTCGCGG(888804)	GTGAGCCAGACACCAGGTG(888861)	CCACTTCGTCGGTGGCCAC(890450: Rv0797)	CCCTTACCCGCTTTCACAT(937054: Rv0840c)	TGCGACGCAAGCTATCACG(1074252: Rv0961)	TCGTCACGTTGTTGAAGTT(1161194)	CCTTCAATCCGGTGGTAGT(1165746)	CACATGCCGCCGCGCACAC(1168765)	TTCGGGTTCGGCAACTCGG(1262816: Rv1135c)	CCCTGCGAATCTCATAGTG(1264351)	GCCGCCGAAAGGAACCGCG(1355942: Rv1213)	GTGGTGGCGGTGCCGTGGG(1469219: Rv1313c)	CGATGTCGTTACTAAGGTA(1529171: Rv1358)	CAATCTGGGCTCTTCTGCG(1530162)	TCGCGCCCCCATGCTTGAG(1530206: Rv1359)	ACCGTTCCCGCTCGAGAAA(1543342)	AAAACCCGGTTGAGGCCTC(1543986: Rv1371)	TCCGGCGAAGGCGGCGCCC(1694579)	AAAGATATCGCGGCCGATC(1697658: Rv1507A)	CGCAGCACACCAGGAAGAG(1712338: Rv1521)	GGTGTTGTCTGGTGACCGA(1724419: Rv1527c)	AGAACCCGCCGCACCGGGT(1875600: Rv1661)	ATACCTCTCAGACACGCCC(1906467: Rv1682)	TTGCGTTGTAGTCGATTTC(1915243)	GGCGACCACGGTGGCGCTA(1915731: Rv1690)	TGAGCGCGATCCACGCGAT(1981508: Rv1752)	ACGCCGATCGGCTCGATGG(1982027: Rv1753c)	GCGGTCGCGATGCTCAAGC(1997614: Rv1765c)	TCAATCGCATTGCGCTGAC(1998428: Rv1765c)	CTGACTACCGCTGCGCCAG(1998497: Rv1765c)	GGTGTTGGATCGTGGGGTG(1998640)
DRR034363	Mycobacterium tuberculosis	DRR034363	2,2.2,2.2.1		X										X				X											X			X		X				X								X		X
DRR034366	Mycobacterium tuberculosis	DRR034366	2,2.2,2.2.1					X							X				X			X						X							X				X					X		X			X
DRR034381	Mycobacterium tuberculosis	DRR034381	2,2.2,2.2.1												X				X				X												X	X	X						X						X
DRR034395	Mycobacterium tuberculosis	DRR034395	2,2.2,2.2.1								X				X			X	X	X															X				X		X								X
DRR034416	Mycobacterium tuberculosis	DRR034416	2,2.2,2.2.1												X	X			X						X		X								X				X										X
DRR034422	Mycobacterium tuberculosis	DRR034422	2,2.2,2.2.1	X											X				X																X														X
DRR034450	Mycobacterium tuberculosis	DRR034450	2,2.2,2.2.1						X	X					X		X		X																X														X
DRR034455	Mycobacterium tuberculosis	DRR034455	2,2.2,2.2.1			X									X				X		X														X			X	X
DRR034465	Mycobacterium tuberculosis	DRR034465	2,2.2,2.2.1												X	X			X								X				X				X				X									X	X
DRR034470	Mycobacterium tuberculosis	DRR034470	2,2.2,2.2.1							X					X				X																X														X
DRR034471	Mycobacterium tuberculosis	DRR034471	2,2.2,2.2.1												X				X		X														X				X
DRR034476	Mycobacterium tuberculosis	DRR034476	2,2.2,2.2.1												X				X		X														X				X
DRR034478	Mycobacterium tuberculosis	DRR034478	2,2.2,2.2.1												X				X													X			X				X										X
DRR034482	Mycobacterium tuberculosis	DRR034482	2,2.2,2.2.1												X				X														X		X				X			X					X		X
DRR034489	Mycobacterium tuberculosis	DRR034489	2,2.2,2.2.1											X	X				X							X									X				X										X
DRR034493	Mycobacterium tuberculosis	DRR034493	2,2.2,2.2.1												X				X	X															X				X
DRR130160	Mycobacterium tuberculosis	DRR130160	2,2.2,2.2.1												X				X													X			X				X										X
DRR130203	Mycobacterium tuberculosis	DRR130203	2,2.2,2.2.1									X	X		X				X					X											X														X
DRR157280	Mycobacterium tuberculosis	DRR157280	2,2.2,2.2.1				X								X				X										X					X	X				X	X					X				X
DRR157281	Mycobacterium tuberculosis	DRR157281	2,2.2,2.2.1												X				X										X						X				X	X					X				X
				1	1	1	1	1	1	2	1	1	1	1	20	2	1	1	20	2	3	1	1	1	1	1	2	1	2	1	1	2	2	1	20	1	1	1	15	2	1	1	1	1	2	1	2	1	16
SP=Specific of AAnc5																																							SP
[truncated: 84 more columns]

## Sheet: CRISPR builder
Supplementary Table6, sheet2: CRISPR structure of the Asia Ancestral 5 isolates
SRA	CRISPR builder result		spoligotype	SIT	SRA
DRR034363	*finIS6110c*DR0[21:]*esp46*DR0*esp47*DR0*esp48*DR0*esp49*DR0*esp50*DR0*esp51*DR0*esp52*DR0*esp53*DR0*esp62*DR0*esp63*DR0*esp64*DR6*esp65*DR0*esp66*DR4*esp67*DR5*esp68*DR0*ending_pattern*Rv2813c*	Cas6-Csm1-Csm2-Csm3-Csm4[:341]*IS6110c-end_pattern-Rv2812c-Rv2811c-Rv2809c-Rv2808c-Rv2807c	oooooooooooooooooooooooooooooooooonnnnnnnnn	1	DRR034363
DRR034366	*finIS6110c*DR0[32:] *esp51*DR0*esp52*DR0*esp53*DR0*esp62*DR0*esp63*DR0*esp64*DR6*esp65*DR0*esp66*DR4*esp67*DR5*esp68*DR0*ending_pattern*Rv2813c*	Cas6-Csm1-Csm2-Csm3-Csm4[:341]*IS6110c-end_pattern-Rv2812c-Rv2811c-Rv2809c-Rv2808c-Rv2807c	oooooooooooooooooooooooooooooooooooonnnnnnn	269	DRR034366
DRR034381	*finIS6110c*DR0[21:]*esp46*DR0*esp47*DR0*esp48*DR0*esp49*DR0*esp50*DR0*esp51*DR0*esp52*DR0*esp53*DR0*esp62*DR0*esp63*DR0*esp64*DR6*esp65*DR0*esp66*DR4*esp67*DR5*esp68*DR0*ending_pattern*Rv2813c*	Cas6-Csm1-Csm2-Csm3-Csm4[:341]*IS6110c-end_pattern-Rv2812c-Rv2811c-Rv2809c-Rv2808c-Rv2807c	oooooooooooooooooooooooooooooooooonnnnnnnnn	1	DRR034381
DRR034395	*finIS6110c*DR0[21:]*esp46*DR0*esp47*DR0*esp48*DR0*esp49*DR0*esp50*DR0*esp51*DR0*esp52*DR0*esp53*DR0*esp62*DR0*esp63*DR0*esp64*DR6*esp65*DR0*esp66*DR4*esp67*DR5*esp68*DR0*ending_pattern	Cas6-Csm1-Csm2-Csm3-Csm4[:341]*IS6110c-end_pattern-Rv2812c-Rv2811c-Rv2809c-Rv2808c-Rv2807c_end	oooooooooooooooooooooooooooooooooonnnnnnnnn	1	DRR034395
DRR034416	*finIS6110c*DR0[21:]*esp46*DR0*esp47*DR0*esp48*DR0*esp49*DR0*esp50*DR0*esp51*DR0*esp52*DR0*esp53*DR0*esp62*DR0*esp63 *DR6*esp65*DR0*esp66*DR4*esp67*DR5*esp68*DR0*ending_pattern*Rv2813c*	Cas6-Csm1-Csm2-Csm3-Csm4[:341]*IS6110c-end_pattern-Rv2812c-Rv2811c-Rv2809c-Rv2808c[:70]+IS6110c+Rv2808c_end-Rv2807c	oooooooooooooooooooooooooooooooooonnnnnnnon	1674	DRR034416
DRR034422	*finIS6110c*DR0[21:]*esp46*DR0*esp47*DR0*esp48*DR0*esp49*DR0*esp50*DR0*esp51*DR0*esp52*DR0*esp53*DR0*esp62*DR0*esp63*DR0*esp64*DR6*esp65*DR0*esp66*DR75*esp67*DR5*esp68*DR0*ending_pattern*Rv2813c*	Cas6-Csm1-Csm2-Csm3-Csm4[:341]*IS6110c-end_pattern-Rv2812c-Rv2811c-Rv2809c-Rv2808c-Rv2807c	oooooooooooooooooooooooooooooooooonnnnnnnnn	1	DRR034422
DRR034450	*finIS6110c*DR0[21:]*esp46*DR0*esp47*DR0*esp48*DR0*esp49*DR0*esp50*DR0*esp51*DR0*esp52*DR0*esp53*DR0*esp62*DR0*esp63*DR0*esp64*DR6*esp65*DR0*esp66*DR4*esp67*DR5*esp68*DR0*ending_pattern*Rv2813c*	Cas6-Csm1-Csm2-Csm3-Csm4[:341]*IS6110c-end_pattern-Rv2812c-Rv2811c-Rv2809c-Rv2808c-Rv2807c	oooooooooooooooooooooooooooooooooonnnnnnnnn	1	DRR034450
DRR034455	*finIS6110c*DR0[21:]*esp46*DR0*esp47*DR0*esp48*DR0*esp49*DR0*esp50*DR0*esp51*DR0* esp62*DR0*esp63*DR0*esp64*DR6*esp65*DR0*esp66*DR4*esp67*DR5*esp68*DR0*ending_pattern*Rv2813c*	Cas6-Csm1-Csm2-Csm3-Csm4[:341]*IS6110c-end_pattern-Rv2812c-Rv2811c-Rv2809c-Rv2808c-Rv2807c	oooooooooooooooooooooooooooooooooonnnoonnnn	1364	DRR034455
DRR034465	*finIS6110c*DR0[21:]*esp46*DR0*esp47*DR0*esp48*DR0*esp49*DR0*esp50*DR0*esp51*DR0*esp52*DR0*esp53*DR0*esp62*DR0*esp63*DR0*esp64*DR6*esp65*DR0*esp66*DR4*esp67*DR5*esp68*DR0*ending_pattern*Rv2813c*	Cas6-Csm1-Csm2-Csm3-Csm4[:341]*IS6110c-end_pattern-Rv2812c-Rv2811c-Rv2809c-Rv2808c[:70]+IS6110c+Rv2808c_end-Rv2807c	oooooooooooooooooooooooooooooooooonnnnnnnnn	1	DRR034465
DRR034470	*finIS6110c*DR0[21:]*esp46*DR0*esp47*DR0*esp48*DR0*esp49*DR0*esp50*DR0*esp51*DR0*esp52*DR0*esp53*DR0*esp62*DR0*esp63*DR0*esp64*DR6*esp65*DR0*esp66*DR4*esp67*DR5*esp68*DR0*ending_pattern*Rv2813c*	Cas6-Csm1-Csm2-Csm3-Csm4[:341]*IS6110c-end_pattern-Rv2812c-Rv2811c-Rv2809c-Rv2808c-Rv2807c	oooooooooooooooooooooooooooooooooonnnnnnnnn	1	DRR034470
DRR034471	*finIS6110c*DR0[21:]*esp46*DR0*esp47*DR0*esp48*DR0*esp49*DR0*esp50*DR0*esp51*DR0* esp62*DR0*esp63*DR0*esp64*DR6*esp65*DR0*esp66*DR4*esp67*DR5*esp68*DR0*ending_pattern*Rv2813c	Cas6-Csm1-Csm2-Csm3-Csm4[:341]*IS6110c-end_pattern-Rv2812c-Rv2811c-Rv2809c-Rv2808c-Rv2807c	oooooooooooooooooooooooooooooooooonnnoonnnn	1364	DRR034471
DRR034476	*finIS6110c*DR0[21:]*esp46*DR0*esp47*DR0*esp48*DR0*esp49*DR0*esp50(2)*DR0*esp51*DR0* esp62*DR0*esp63*DR0*esp64*DR6*esp65*DR0*esp66*DR4*esp67*DR5*esp68*DR0*ending_pattern*Rv2813c*	Cas6-Csm1-Csm2-Csm3-Csm4[:341]*IS6110c-end_pattern-Rv2812c-Rv2811c-Rv2809c-Rv2808c-Rv2807c	oooooooooooooooooooooooooooooooooonnnoonnnn	1364	DRR034476
DRR034478	*finIS6110c*DR0[21:]*esp46*DR0*esp47*DR0*esp48*DR0*esp49*DR0*esp50*DR0*esp51*DR0*esp52*DR0*esp53*DR0*esp62*DR0*esp63*DR0*esp64*DR6*esp65(2)*DR0*esp66*DR4*esp67*DR5*esp68*DR0*ending_pattern*Rv2813c*	Cas6-Csm1-Csm2-Csm3-Csm4[:341]*IS6110c-end_pattern-Rv2812c-Rv2811c-Rv2809c-Rv2808c-Rv2807c	oooooooooooooooooooooooooooooooooonnnnnnnnn	1	DRR034478
DRR034482	*finIS6110c*DR0[21:]*esp46*DR0*esp47*DR0*esp48*DR0*esp49*DR0*esp50*DR0*esp51*DR0*esp52*DR0*esp53*DR0*esp63*DR0*esp64*DR6*esp65*DR0*esp66*DR4*esp67*DR5*esp68*DR0*ending_pattern*Rv2813c*	Cas6-Csm1-Csm2-Csm3-Csm4[:341]*IS6110c-end_pattern-Rv2812c-Rv2811c-Rv2809c-Rv2808c-Rv2807c	oooooooooooooooooooooooooooooooooonnnnnonnn	190	DRR034482
DRR034489	*finIS6110c*DR0[21:]*esp46*DR0*esp47*DR0*esp48*DR0*esp49*DR0*esp50*DR0*esp51*DR0*esp52*DR0*esp53*DR0*esp62*DR0*esp63*DR0*esp64*DR6*esp65*DR0*esp66*DR4*esp67*DR5*esp68*DR0*ending_pattern*Rv2813c*	Cas6-Csm1-Csm2-Csm3-Csm4[:341]*IS6110c-end_pattern-Rv2812c-Rv2811c-Rv2809c-Rv2808c-Rv2807c	oooooooooooooooooooooooooooooooooonnnnnnnnn	1	DRR034489
DRR034493	*finIS6110c*DR0[21:]*esp46*DR0*esp47*DR0*esp48*DR0*esp49*DR0*esp50*DR0*esp51*DR0*esp52*DR0*esp53*DR0*esp62*DR0*esp63*DR0*esp64*DR6*esp65*DR0*esp66*DR4*esp67*DR5*esp68*DR0*ending_pattern*Rv2813c*	Cas6-Csm1-Csm2-Csm3-Csm4[:341]*IS6110c-end_pattern-Rv2812c-Rv2811c-Rv2809c-Rv2808c-Rv2807c[:539]+IS6110+Rv2807c_end	oooooooooooooooooooooooooooooooooonnnnnnnnn	1	DRR034493
DRR130160	*finIS6110c*DR0[21:]*esp46*DR0*esp47*DR0*esp48*DR0*esp49*DR0*esp50*DR0*esp51*DR0*esp52*DR0*esp53*DR0*esp62*DR0*esp63*DR0*esp64*DR6*esp65(2)*DR0*esp66*DR4*esp67*DR5*esp68*DR0*ending_pattern*Rv2813c*	Cas6-Csm1-Csm2-Csm3-Csm4[:341]*IS6110c-end_pattern-Rv2812c-Rv2811c-Rv2809c-Rv2808c-Rv2807c	oooooooooooooooooooooooooooooooooonnnnnnnnn	1	DRR130160
DRR130203	*finIS6110c*DR0[21:]*esp46*DR0*esp47*DR0*esp48*DR0*esp49*DR0*esp50*DR0*esp51*DR0*esp68*DR0*ending_pattern*Rv2813c*	Cas6-Csm1-Csm2-Csm3-Csm4[:341]*IS6110c-end_pattern-Rv2812c-Rv2811c-Rv2809c-Rv2808c-Rv2807c	oooooooooooooooooooooooooooooooooonnnoooooo	X	DRR130203
DRR157280	*finIS6110c*DR0[21:]*esp46*DR0*esp47*DR0*esp48*DR0*esp49*DR0*esp50*DR0*esp51*DR0*esp52*DR0*esp53*DR0*esp62*DR0*esp63*DR0*esp64*DR6*esp65*DR0*esp66*DR4*esp67*DR5*esp68*DR0*ending_pattern*Rv2813c*	Cas6-Csm1-Csm2-Csm3-Csm4[:341]*IS6110c-end_pattern-Rv2812c-Rv2811c-Rv2809c-Rv2808c-Rv2807c	oooooooooooooooooooooooooooooooooonnnnnnnnn	1	DRR157280
DRR157281	*finIS6110c*DR0[21:]*esp46*DR0*esp47*DR0*esp48*DR0*esp49*DR0*esp50*DR0*esp51*DR0*esp52*DR0*esp53*DR0*esp62*DR0*esp63*DR0*esp64*DR6*esp65*DR0*esp66*DR4*esp67*DR5*esp68*DR0*ending_pattern*Rv2813c*	Cas6-Csm1-Csm2-Csm3-Csm4[:341]*IS6110c-end_pattern-Rv2812c-Rv2811c-Rv2809c-Rv2808c-Rv2807c	oooooooooooooooooooooooooooooooooonnnnnnnnn	1	DRR157281
