# Supplementary material for: Connection between two historical tuberculosis outbreak sites in Japan, Honshu, by a new ancestral Mycobacterium tuberculosis L2 sublineage
Source: Epidemiol Infect. 2022 Jan 19;150:e56. doi: 10.1017/S0950268822000048 (PMC8931808; doi:10.1017/S0950268822000048)
Supplement: Supplementary file 1 [file S0950268822000048sup001.zip › Supplementary_Table2.xlsx]

## Sheet: general
Supplementary Table2: Full list of 680 SRA, including 190 L2 SRA investigated in this study
SRA	Scientific name	Remark	Lineage Coll	Location	Date	Bioproject	Biosample	Nb. reads	Len. reads	Coverage
DRR185085	Mycobacterium tuberculosis		1,1.1,1.1.1			PRJDB8553	SAMD00179158	1132624	194	49.81
ERR047884	Mycobacterium tuberculosis		1,1.1,1.1.1	United Kingdom		PRJEB2138	SAMEA1015981	17935638	97	394.37
ERR234194	Mycobacterium tuberculosis		1,1.1,1.1.1			PRJEB3223	SAMEA1877091	3911716	67	59.41
DRR099684	Mycobacterium tuberculosis		1,1.1,1.1.1,1.1.1.1			PRJDB6149	SAMD00089634	2665561	159	96.07
DRR099685	Mycobacterium tuberculosis		1,1.1,1.1.1,1.1.1.1			PRJDB6149	SAMD00089635	2366107	175	93.86
DRR099686	Mycobacterium tuberculosis		1,1.1,1.1.1,1.1.1.1			PRJDB6149	SAMD00089636	2484876	167	94.07
DRR099687	Mycobacterium tuberculosis		1,1.1,1.1.1,1.1.1.1			PRJDB6149	SAMD00089637	2688486	146	88.98
DRR099688	Mycobacterium tuberculosis		1,1.1,1.1.1,1.1.1.1			PRJDB6149	SAMD00089638	3267931	251	185.93
DRR099689	Mycobacterium tuberculosis		1,1.1,1.1.1,1.1.1.1			PRJDB6149	SAMD00089639	2426394	172	94.6
DRR099690	Mycobacterium tuberculosis		1,1.1,1.1.1,1.1.1.1			PRJDB6149	SAMD00089640	2569263	150	87.36
DRR099691	Mycobacterium tuberculosis		1,1.1,1.1.1,1.1.1.1			PRJDB6149	SAMD00089641	2416273	156	85.44
DRR099692	Mycobacterium tuberculosis		1,1.1,1.1.1,1.1.1.1			PRJDB6149	SAMD00089642	3395033	250	192.4
DRR099693	Mycobacterium tuberculosis		1,1.1,1.1.1,1.1.1.1			PRJDB6149	SAMD00089643	3122670	249	176.25
DRR099694	Mycobacterium tuberculosis		1,1.1,1.1.1,1.1.1.1			PRJDB6149	SAMD00089644	2831892	157	100.78
DRR184660	Mycobacterium tuberculosis		1,1.1,1.1.1,1.1.1.1			PRJDB8544	SAMD00178622	15278950	147	509.12
DRR184880	Mycobacterium tuberculosis		1,1.1,1.1.1,1.1.1.1			PRJDB8553	SAMD00178953	1845863	250	104.6
DRR184885	Mycobacterium tuberculosis		1,1.1,1.1.1,1.1.1.1			PRJDB8553	SAMD00178958	1908458	234	101.23
DRR184896	Mycobacterium tuberculosis		1,1.1,1.1.1,1.1.1.1			PRJDB8553	SAMD00178969	1549826	86	30.21
DRR185019	Mycobacterium tuberculosis		1,1.1,1.1.1,1.1.1.1			PRJDB8553	SAMD00179092	11027951	147	367.47
DRR185023	Mycobacterium tuberculosis		1,1.1,1.1.1,1.1.1.1			PRJDB8553	SAMD00179096	1915971	250	108.58
DRR185030	Mycobacterium tuberculosis		1,1.1,1.1.1,1.1.1.1			PRJDB8553	SAMD00179103	1846415	250	104.64
DRR185034	Mycobacterium tuberculosis		1,1.1,1.1.1,1.1.1.1			PRJDB8553	SAMD00179107	2313626	212	111.18
DRR185070	Mycobacterium tuberculosis		1,1.1,1.1.1,1.1.1.1			PRJDB8553	SAMD00179143	1167021	87	23.01
DRR185098	Mycobacterium tuberculosis		1,1.1,1.1.1,1.1.1.1			PRJDB8553	SAMD00179171	1969779	149	66.53
ERR234157	Mycobacterium tuberculosis		1,1.1,1.1.1,1.1.1.1			PRJEB3223	SAMEA1877253	4144259	81	76.09
ERR234207	Mycobacterium tuberculosis		1,1.1,1.1.1,1.1.1.1			PRJEB3223	SAMEA1877076	7938703	75	134.97
ERR234238	Mycobacterium tuberculosis		1,1.1,1.1.1,1.1.1.1			PRJEB3223	SAMEA1877123	2869099	72	46.83
ERR234635	Mycobacterium tuberculosis		1,1.1,1.1.1,1.1.1.1	Russia		PRJEB2138	SAMEA1707509	4417267	100	100.13
SRR5709942	Mycobacterium tuberculosis		1,1.1,1.1.1,1.1.1.1			PRJNA390471	WMB416_DS-20072	5893500	149	199.05
ERR234156	Mycobacterium tuberculosis		1,1.1,1.1.1			PRJEB3223	SAMEA1877291	3523045	71	56.7
DRR184680	Mycobacterium tuberculosis		1,1.1,1.1.1			PRJDB8544	SAMD00178642	14922444	148	500.62
DRR185033	Mycobacterium tuberculosis		1,1.1,1.1.1			PRJDB8553	SAMD00179106	1287886	250	72.98
ERR718243	Mycobacterium tuberculosis		1,1.1,1.1.1			PRJEB7056	SAMEA2710736	3736782	95	80.47
SRR5710005	Mycobacterium tuberculosis		1,1.1,1.1.1			PRJNA390471	WMB431_43-13037	6343437	149	214.25
SRR5709758	Mycobacterium tuberculosis		1,1.1,1.1.1			PRJNA390471	WMB248_DS-15837	2207750	149	74.57
SRR5710018	Mycobacterium tuberculosis		1,1.1,1.1.1			PRJNA390471	WMB259_DS-19810	3364629	130	99.15
ERR234155	Mycobacterium tuberculosis		1,1.1,1.1.1			PRJEB3223	SAMEA1877280	4896686	68	75.48
SRR5709913	Mycobacterium tuberculosis		1,1.1,1.1.1			PRJNA390471	WMB228_DS-13085	2478536	149	83.71
ERR245742	Mycobacterium tuberculosis		1,1.1,1.1.2	Malawi		PRJEB2358	SAMEA1708385	5503741	45	56.14
SRR5709857	Mycobacterium tuberculosis		1,1.1			PRJNA390471	WMB485_CSF-4049	5425211	131	161.1
ERR037473	Mycobacterium tuberculosis		1,1.1,1.1.2	Malawi		PRJEB2358	SAMEA897886	14617311	75	248.51
ERR037491	Mycobacterium tuberculosis		1,1.1,1.1.2	Malawi		PRJEB2358	SAMEA897795	9357841	74	156.97
ERR046832	Mycobacterium tuberculosis		1,1.1,1.1.2	United Kingdom: Midlands		PRJEB2221	SAMEA1019055	3438802	75	58.46
ERR234165	Mycobacterium tuberculosis		1,1.1,1.1.2			PRJEB3223	SAMEA1877171	5946715	86	115.93
ERR234169	Mycobacterium tuberculosis		1,1.1,1.1.2			PRJEB3223	SAMEA1877258	2963913	45	30.23
ERR234182	Mycobacterium tuberculosis		1,1.1,1.1.2			PRJEB3223	SAMEA1877173	3468925	71	55.83
ERR234185	Mycobacterium tuberculosis		1,1.1,1.1.2			PRJEB3223	SAMEA1877127	1596995	80	28.96
ERR234205	Mycobacterium tuberculosis		1,1.1,1.1.2			PRJEB3223	SAMEA1877158	9321458	100	211.3
ERR234237	Mycobacterium tuberculosis		1,1.1,1.1.2			PRJEB3223	SAMEA1877112	3996856	93	84.26
ERR245813	Mycobacterium tuberculosis		1,1.1,1.1.2	Malawi		PRJEB2358	SAMEA1708268	8319830	74	139.56
ERR036217	Mycobacterium tuberculosis		1,1.1,1.1.3	Malawi		PRJEB2358	SAMEA897848	3510218	65	51.72
ERR036222	Mycobacterium tuberculosis		1,1.1,1.1.3	Malawi		PRJEB2358	SAMEA897849	4510994	61	62.38
ERR036230	Mycobacterium tuberculosis		1,1.1,1.1.3	Malawi		PRJEB2358	SAMEA897875	5511026	75	93.69
ERR216940	Mycobacterium tuberculosis		1,1.1,1.1.3	Malawi		PRJEB2794	SAMEA1688500	3090214	99	69.35
ERR245703	Mycobacterium tuberculosis		1,1.1,1.1.3	Malawi		PRJEB2358	SAMEA1708248	6665392	71	107.27
ERR245705	Mycobacterium tuberculosis		1,1.1,1.1.3	Malawi		PRJEB2358	SAMEA1708217	5987196	75	101.79
ERR245720	Mycobacterium tuberculosis		1,1.1,1.1.3	Malawi		PRJEB2358	SAMEA1708405	10963326	75	186.39
ERR245734	Mycobacterium tuberculosis		1,1.1,1.1.3	Malawi		PRJEB2358	SAMEA1708316	8022499	49	89.11
ERR245844	Mycobacterium tuberculosis		1,1.1,1.1.3	Malawi		PRJEB2358	SAMEA1708406	8211223	74	137.74
ERR234197	Mycobacterium tuberculosis		1,1.1,1.1.3			PRJEB3223	SAMEA1877103	4588205	75	78
DRR034365	Mycobacterium tuberculosis		1,1.2.1			PRJDB3875	SAMD00029410	993211	290	65.29
DRR034387	Mycobacterium tuberculosis		1,1.2.1			PRJDB3875	SAMD00029432	744252	106	17.88
DRR034460	Mycobacterium tuberculosis		1,1.2.1			PRJDB3875	SAMD00029505	1076253	249	60.75
ERR234264	Mycobacterium tuberculosis		1,1.2.1			PRJEB3223	SAMEA1877094	1880424	45	19.18
ERR234272	Mycobacterium tuberculosis		1,1.2.1			PRJEB3223	SAMEA1877235	818511	49	9.09
SRR5709997	Mycobacterium tuberculosis		1,1.2.1			PRJNA390471	WMB439_46-18357	7598857	149	256.65
DRR034354	Mycobacterium tuberculosis		1,1.2.1			PRJDB3875	SAMD00029399	759025	273	46.97
DRR034486	Mycobacterium tuberculosis		1,1.2.1			PRJDB3875	SAMD00029531	1388998	145	45.65
SRR5709848	Mycobacterium tuberculosis		1,1.2.1			PRJNA390471	WMB376_DS-24457	1395290	149	47.13
SRR5710002	Mycobacterium tuberculosis		1,1.2.1			PRJNA390471	WMB434_43-17298	1321887	149	44.65
DRR034446	Mycobacterium tuberculosis		1,1.2.1			PRJDB3875	SAMD00029491	1217210	158	43.59
DRR034481	Mycobacterium tuberculosis		1,1.2.1			PRJDB3875	SAMD00029526	1159119	249	65.42
DRR034522	Mycobacterium tuberculosis		1,1.2.1			PRJDB3875	SAMD00029567	1202606	187	50.98
ERR025442	Mycobacterium tuberculosis		1,1.2.1	Netherlands: Amsterdam		PRJEB2057	SAMEA968194	1563058	72	25.51
ERR025446	Mycobacterium tuberculosis		1,1.2.1	Netherlands: Amsterdam		PRJEB2057	SAMEA968120	1156177	52	13.63
ERR025448	Mycobacterium tuberculosis		1,1.2.1	Netherlands: Amsterdam		PRJEB2057	SAMEA968208	2399741	74	40.25
ERR752031	Mycobacterium tuberculosis		1,1.2.1			PRJEB7056	SAMEA2783317	3786751	100	85.84
DRR034523	Mycobacterium tuberculosis		1,1.2.1			PRJDB3875	SAMD00029568	1222821	215	59.6
DRR034525	Mycobacterium tuberculosis		1,1.2.1			PRJDB3875	SAMD00029570	1119930	74	18.79
ERR234266	Mycobacterium tuberculosis		1,1.2.1			PRJEB3223	SAMEA1877097	2026107	56	25.72
ERR036223	Mycobacterium tuberculosis		1,1.2.2	Malawi		PRJEB2358	SAMEA897850	6251983	58	82.2
ERR046848	Mycobacterium tuberculosis		1,1.2.2	United Kingdom: Midlands		PRJEB2221	SAMEA1018858	2316952	71	37.29
ERR046898	Mycobacterium tuberculosis		1,1.2.2	United Kingdom: Midlands		PRJEB2221	SAMEA1019142	3053822	61	42.23
ERR171130	Mycobacterium tuberculosis		1,1.2.2	South Africa: Durban		PRJEB2777	SAMEA1523362	10000760	99	224.43
ERR171131	Mycobacterium tuberculosis		1,1.2.2	South Africa: Durban		PRJEB2777	SAMEA1523356	5977406	86	116.53
ERR234191	Mycobacterium tuberculosis		1,1.2.2			PRJEB3223	SAMEA1877283	3563312	47	37.96
DRR184642	Mycobacterium tuberculosis		2			PRJDB8544	SAMD00178604	15667489	150	532.72
ERR234216	Mycobacterium tuberculosis		2,2.1			PRJEB3223	SAMEA1877195	1728968	73	28.61
ERR234248	Mycobacterium tuberculosis		2,2.1			PRJEB3223	SAMEA1877251	1502251	73	24.86
ERR234252	Mycobacterium tuberculosis		2,2.1			PRJEB3223	SAMEA1877218	2162702	58	28.43
SRR5709762	Mycobacterium tuberculosis		2,2.1			PRJNA390471	WBB281_DS 29366	1058762	249	59.76
SRR5709764	Mycobacterium tuberculosis		2,2.1			PRJNA390471	WBB260_DS 16780	937722	251	53.35
SRR5709814	Mycobacterium tuberculosis		2,2.1			PRJNA390471	WMB361_DS-21625	1411336	148	47.35
SRR5709883	Mycobacterium tuberculosis		2,2.1			PRJNA390471	WMB283_DS-30254	6000329	149	202.66
SRR5709899	Mycobacterium tuberculosis		2,2.1			PRJNA390471	WBB271_DS 19109	1094964	207	51.38
SRR5709934	Mycobacterium tuberculosis		2,2.1			PRJNA390471	WBB259_DS 16220	917427	243	50.53
DRR034363	Mycobacterium tuberculosis		2,2.2,2.2.1			PRJDB3875	SAMD00029408	907976	234	48.16
DRR034366	Mycobacterium tuberculosis		2,2.2,2.2.1			PRJDB3875	SAMD00029411	960668	233	50.74
DRR034381	Mycobacterium tuberculosis		2,2.2,2.2.1			PRJDB3875	SAMD00029426	558499	276	34.94
DRR034395	Mycobacterium tuberculosis		2,2.2,2.2.1			PRJDB3875	SAMD00029440	1143971	81	21
DRR034397	Mycobacterium tuberculosis		2,2.2,2.2.1			PRJDB3875	SAMD00029442	940036	82	17.47
DRR034399	Mycobacterium tuberculosis		2,2.2,2.2.1			PRJDB3875	SAMD00029444	1640513	83	30.87
DRR034400	Mycobacterium tuberculosis		2,2.2,2.2.1			PRJDB3875	SAMD00029445	914584	90	18.66
DRR034416	Mycobacterium tuberculosis		2,2.2,2.2.1			PRJDB3875	SAMD00029461	888392	82	16.51
DRR034422	Mycobacterium tuberculosis		2,2.2,2.2.1			PRJDB3875	SAMD00029467	997639	83	18.77
DRR034428	Mycobacterium tuberculosis		2,2.2,2.2.1			PRJDB3875	SAMD00029473	928977	58	12.21
DRR034450	Mycobacterium tuberculosis		2,2.2,2.2.1			PRJDB3875	SAMD00029495	1443640	245	80.17
DRR034455	Mycobacterium tuberculosis		2,2.2,2.2.1			PRJDB3875	SAMD00029500	1295831	200	58.75
DRR034465	Mycobacterium tuberculosis		2,2.2,2.2.1			PRJDB3875	SAMD00029510	1303461	231	68.25
DRR034470	Mycobacterium tuberculosis		2,2.2,2.2.1			PRJDB3875	SAMD00029515	1609381	236	86.1
DRR034471	Mycobacterium tuberculosis		2,2.2,2.2.1			PRJDB3875	SAMD00029516	1645230	249	92.86
DRR034476	Mycobacterium tuberculosis		2,2.2,2.2.1			PRJDB3875	SAMD00029521	1482348	188	63.17
DRR034478	Mycobacterium tuberculosis		2,2.2,2.2.1			PRJDB3875	SAMD00029523	1281264	164	47.63
DRR034482	Mycobacterium tuberculosis		2,2.2,2.2.1			PRJDB3875	SAMD00029527	1190121	203	54.76
DRR034489	Mycobacterium tuberculosis		2,2.2,2.2.1			PRJDB3875	SAMD00029534	1177521	104	27.76
DRR034493	Mycobacterium tuberculosis		2,2.2,2.2.1			PRJDB3875	SAMD00029538	649199	128	18.84
DRR034535	Mycobacterium tuberculosis		2,2.2,2.2.1			PRJDB3875	SAMD00029580	1555343	238	83.91
DRR130160	Mycobacterium tuberculosis		2,2.2,2.2.1			PRJDB7006	SAMD00117868	2122523	162	77.94
DRR130203	Mycobacterium tuberculosis		2,2.2,2.2.1			PRJDB7006	SAMD00117911	3507599	107	85.08
DRR157280	Mycobacterium tuberculosis		2,2.2,2.2.1			PRJDB7374	SAMD00136662	557286	91	11.5
DRR157281	Mycobacterium tuberculosis		2,2.2,2.2.1			PRJDB7374	SAMD00136663	577183	48	6.28
ERR234105	Mycobacterium tuberculosis		2,2.2,2.2.1			PRJEB3223	SAMEA1877212	937975	70	14.88
ERR234209	Mycobacterium tuberculosis		2,2.2,2.2.1			PRJEB3223	SAMEA1877289	2336564	76	40.25
DRR034343	Mycobacterium tuberculosis		2,2.2,2.2.1			PRJDB3875	SAMD00029388	1189174	181	48.79
DRR034353	Mycobacterium tuberculosis		2,2.2,2.2.1			PRJDB3875	SAMD00029398	909160	212	43.69
DRR034357	Mycobacterium tuberculosis		2,2.2,2.2.1			PRJDB3875	SAMD00029402	606567	246	33.82
DRR034359	Mycobacterium tuberculosis		2,2.2,2.2.1			PRJDB3875	SAMD00029404	961987	189	41.21
DRR034360	Mycobacterium tuberculosis		2,2.2,2.2.1			PRJDB3875	SAMD00029405	772042	241	42.18
DRR034372	Mycobacterium tuberculosis		2,2.2,2.2.1			PRJDB3875	SAMD00029417	737503	233	38.95
DRR034382	Mycobacterium tuberculosis		2,2.2,2.2.1			PRJDB3875	SAMD00029427	772062	244	42.7
DRR034393	Mycobacterium tuberculosis		2,2.2,2.2.1			PRJDB3875	SAMD00029438	866966	83	16.31
DRR034425	Mycobacterium tuberculosis		2,2.2,2.2.1			PRJDB3875	SAMD00029470	969901	83	18.25
DRR034433	Mycobacterium tuberculosis		2,2.2,2.2.1			PRJDB3875	SAMD00029478	2115368	128	61.38
DRR034451	Mycobacterium tuberculosis		2,2.2,2.2.1			PRJDB3875	SAMD00029496	1176715	149	39.74
DRR034463	Mycobacterium tuberculosis		2,2.2,2.2.1			PRJDB3875	SAMD00029508	2129606	251	121.17
DRR034467	Mycobacterium tuberculosis		2,2.2,2.2.1			PRJDB3875	SAMD00029512	1906046	250	108.01
DRR034487	Mycobacterium tuberculosis		2,2.2,2.2.1			PRJDB3875	SAMD00029532	1090209	120	29.66
DRR034491	Mycobacterium tuberculosis		2,2.2,2.2.1			PRJDB3875	SAMD00029536	1215651	182	50.15
DRR034495	Mycobacterium tuberculosis		2,2.2,2.2.1			PRJDB3875	SAMD00029540	1159790	210	55.21
DRR034506	Mycobacterium tuberculosis		2,2.2,2.2.1			PRJDB3875	SAMD00029551	793751	250	44.98
DRR034512	Mycobacterium tuberculosis		2,2.2,2.2.1			PRJDB3875	SAMD00029557	2549915	80	46.24
DRR034518	Mycobacterium tuberculosis		2,2.2,2.2.1			PRJDB3875	SAMD00029563	1012782	236	54.18
DRR034526	Mycobacterium tuberculosis		2,2.2,2.2.1			PRJDB3875	SAMD00029571	1090990	250	61.83
DRR034529	Mycobacterium tuberculosis		2,2.2,2.2.1			PRJDB3875	SAMD00029574	1084952	248	60.99
SRR5709874	Mycobacterium tuberculosis		2,2.2,2.2.1			PRJNA390471	WMB386_DS-25946	5670114	149	191.51
ERR234103	Mycobacterium tuberculosis		2,2.2,2.2.1			PRJEB3223	SAMEA1877151	1080377	46	11.27
DRR034401	Mycobacterium tuberculosis		2,2.2,2.2.1			PRJDB3875	SAMD00029446	1004090	90	20.48
DRR034417	Mycobacterium tuberculosis		2,2.2,2.2.1			PRJDB3875	SAMD00029462	1094618	83	20.59
DRR034430	Mycobacterium tuberculosis		2,2.2,2.2.1			PRJDB3875	SAMD00029475	1137566	81	20.89
DRR034432	Mycobacterium tuberculosis		2,2.2,2.2.1			PRJDB3875	SAMD00029477	1064996	246	59.39
DRR034434	Mycobacterium tuberculosis		2,2.2,2.2.1			PRJDB3875	SAMD00029479	1607702	168	61.22
DRR034439	Mycobacterium tuberculosis		2,2.2,2.2.1			PRJDB3875	SAMD00029484	1774945	248	99.78
DRR034485	Mycobacterium tuberculosis		2,2.2,2.2.1			PRJDB3875	SAMD00029530	916255	170	35.31
DRR034490	Mycobacterium tuberculosis		2,2.2,2.2.1			PRJDB3875	SAMD00029535	580730	247	32.51
DRR184886	Mycobacterium tuberculosis		2,2.2,2.2.1			PRJDB8553	SAMD00178959	1032883	110	25.75
DRR184951	Mycobacterium tuberculosis		2,2.2,2.2.1			PRJDB8553	SAMD00179024	1379119	227	70.96
DRR184962	Mycobacterium tuberculosis		2,2.2,2.2.1			PRJDB8553	SAMD00179035	1735514	127	49.96
ERR257923	Mycobacterium tuberculosis		2,2.2,2.2.1	Netherlands: Amsterdam		PRJEB2057	SAMEA1706702	2342376	97	51.5
ERR257927	Mycobacterium tuberculosis		2,2.2,2.2.1	Netherlands: Amsterdam		PRJEB2057	SAMEA1706664	637957	83	12
ERR257930	Mycobacterium tuberculosis		2,2.2,2.2.1	Netherlands: Amsterdam		PRJEB2057	SAMEA1706667	2147432	73	35.53
ERR718496	Mycobacterium tuberculosis		2,2.2,2.2.1			PRJEB7056	SAMEA2710996	3615617	100	81.96
ERR752264	Mycobacterium tuberculosis		2,2.2,2.2.1			PRJEB7056	SAMEA2783021	4693749	99	105.33
DRR034462	Mycobacterium tuberculosis		2,2.2,2.2.1			PRJDB3875	SAMD00029507	1274768	117	33.81
ERR234210	Mycobacterium tuberculosis		2,2.2,2.2.1			PRJEB3223	SAMEA1877274	3091118	60	42.04
ERR028607	Mycobacterium tuberculosis		2,2.2,2.2.1	Estonia		PRJEB2057	SAMEA968152	2430415	70	38.56
ERR067765	Mycobacterium tuberculosis		2,2.2,2.2.1	Russia		PRJEB2138	SAMEA1016060	5458458	73	90.32
ERR133931	Mycobacterium tuberculosis		2,2.2,2.2.1	Russia		PRJEB2138	SAMEA1403778	7269376	89	146.66
DRR034419	Mycobacterium tuberculosis		2,2.2,2.2.1			PRJDB3875	SAMD00029464	611240	81	11.22
DRR034424	Mycobacterium tuberculosis		2,2.2,2.2.1			PRJDB3875	SAMD00029469	584754	93	12.33
DRR034438	Mycobacterium tuberculosis		2,2.2,2.2.1			PRJDB3875	SAMD00029483	1095746	222	55.14
DRR034448	Mycobacterium tuberculosis		2,2.2,2.2.1			PRJDB3875	SAMD00029493	1889525	222	95.09
DRR034453	Mycobacterium tuberculosis		2,2.2,2.2.1			PRJDB3875	SAMD00029498	1229239	77	21.46
ERR234269	Mycobacterium tuberculosis		2,2.2,2.2.1			PRJEB3223	SAMEA1877263	1560844	45	15.92
DRR034420	Mycobacterium tuberculosis		2,2.2,2.2.1,2.2.1.1			PRJDB3875	SAMD00029465	831169	83	15.64
ERR234256	Mycobacterium tuberculosis		2,2.2,2.2.1,2.2.1.1			PRJEB3223	SAMEA1877288	1679419	47	17.89
DRR034348	Mycobacterium tuberculosis		2,2.2,2.2.1			PRJDB3875	SAMD00029393	1279993	118	34.24
DRR034349	Mycobacterium tuberculosis		2,2.2,2.2.1			PRJDB3875	SAMD00029394	996746	233	52.64
DRR034358	Mycobacterium tuberculosis		2,2.2,2.2.1			PRJDB3875	SAMD00029403	1217301	200	55.19
DRR034373	Mycobacterium tuberculosis		2,2.2,2.2.1			PRJDB3875	SAMD00029418	712002	98	15.82
DRR034442	Mycobacterium tuberculosis		2,2.2,2.2.1			PRJDB3875	SAMD00029487	1476788	123	41.18
DRR034454	Mycobacterium tuberculosis		2,2.2,2.2.1			PRJDB3875	SAMD00029499	1333166	251	75.85
DRR034461	Mycobacterium tuberculosis		2,2.2,2.2.1			PRJDB3875	SAMD00029506	1585228	120	43.12
DRR034464	Mycobacterium tuberculosis		2,2.2,2.2.1			PRJDB3875	SAMD00029509	1376098	212	66.13
DRR034469	Mycobacterium tuberculosis		2,2.2,2.2.1			PRJDB3875	SAMD00029514	1560675	158	55.9
DRR034473	Mycobacterium tuberculosis		2,2.2,2.2.1			PRJDB3875	SAMD00029518	1019702	204	47.15
DRR034492	Mycobacterium tuberculosis		2,2.2,2.2.1			PRJDB3875	SAMD00029537	2037085	157	72.5
DRR034496	Mycobacterium tuberculosis		2,2.2,2.2.1			PRJDB3875	SAMD00029541	927584	228	47.94
DRR034498	Mycobacterium tuberculosis		2,2.2,2.2.1			PRJDB3875	SAMD00029543	763175	229	39.62
DRR034500	Mycobacterium tuberculosis		2,2.2,2.2.1			PRJDB3875	SAMD00029545	833743	249	47.06
DRR034505	Mycobacterium tuberculosis		2,2.2,2.2.1			PRJDB3875	SAMD00029550	1255562	189	53.79
DRR034508	Mycobacterium tuberculosis		2,2.2,2.2.1			PRJDB3875	SAMD00029553	792495	183	32.87
DRR034510	Mycobacterium tuberculosis		2,2.2,2.2.1			PRJDB3875	SAMD00029555	1191230	155	41.85
DRR185022	Mycobacterium tuberculosis		2,2.2,2.2.1			PRJDB8553	SAMD00179095	1204781	77	21.03
DRR034341	Mycobacterium tuberculosis		2,2.2,2.2.1			PRJDB3875	SAMD00029386	675878	184	28.19
DRR034351	Mycobacterium tuberculosis		2,2.2,2.2.1			PRJDB3875	SAMD00029396	1069664	148	35.89
DRR034394	Mycobacterium tuberculosis		2,2.2,2.2.1			PRJDB3875	SAMD00029439	1144885	83	21.54
DRR034404	Mycobacterium tuberculosis		2,2.2,2.2.1			PRJDB3875	SAMD00029449	906486	82	16.85
DRR034423	Mycobacterium tuberculosis		2,2.2,2.2.1			PRJDB3875	SAMD00029468	1267198	81	23.27
DRR034431	Mycobacterium tuberculosis		2,2.2,2.2.1			PRJDB3875	SAMD00029476	1020599	154	35.63
DRR034466	Mycobacterium tuberculosis		2,2.2,2.2.1			PRJDB3875	SAMD00029511	1471918	243	81.08
DRR034519	Mycobacterium tuberculosis		2,2.2,2.2.1			PRJDB3875	SAMD00029564	881694	112	22.38
DRR034533	Mycobacterium tuberculosis		2,2.2,2.2.1			PRJDB3875	SAMD00029578	649485	249	36.66
ERR108147	Mycobacterium tuberculosis		2,2.2,2.2.1	South Africa: Stellenbosch		PRJEB2777	SAMEA1317643	3910928	99	87.77
ERR234112	Mycobacterium tuberculosis		2,2.2,2.2.1			PRJEB3223	SAMEA1877119	7170493	50	81.27
ERR234129	Mycobacterium tuberculosis		2,2.2,2.2.1			PRJEB3223	SAMEA1877113	4314383	52	50.85
ERR234245	Mycobacterium tuberculosis		2,2.2,2.2.1			PRJEB3223	SAMEA1877275	1713293	65	25.24
ERR718272	Mycobacterium tuberculosis		1.1.3,2,2.2,2.2.1			PRJEB7056	SAMEA2710766	2948739	73	48.79
ERR718300	Mycobacterium tuberculosis		2,2.2,2.2.1			PRJEB7056	SAMEA2710794	3483186	100	78.96
ERR718304	Mycobacterium tuberculosis		2,2.2,2.2.1			PRJEB7056	SAMEA2710798	3321723	100	75.3
ERR718330	Mycobacterium tuberculosis		2,2.2,2.2.1			PRJEB7056	SAMEA2710825	3658383	100	82.93
ERR718479	Mycobacterium tuberculosis		2,2.2,2.2.1			PRJEB7056	SAMEA2710979	3385305	100	76.74
ERR718490	Mycobacterium tuberculosis		2,2.2,2.2.1			PRJEB7056	SAMEA2710990	3284066	100	74.44
ERR751636	Mycobacterium tuberculosis		2,2.2,2.2.1			PRJEB7056	SAMEA2783055	5733020	98	127.36
ERR751640	Mycobacterium tuberculosis		2,2.2,2.2.1			PRJEB7056	SAMEA2783060	6135207	100	139.07
ERR751649	Mycobacterium tuberculosis		2,2.2,2.2.1			PRJEB7056	SAMEA2783070	3752316	100	85.06
ERR751658	Mycobacterium tuberculosis		2,2.2,2.2.1			PRJEB7056	SAMEA2783080	4592894	100	104.11
ERR751809	Mycobacterium tuberculosis		2,2.2,2.2.1			PRJEB7056	SAMEA2783282	3545134	71	57.06
ERR751828	Mycobacterium tuberculosis		2,2.2,2.2.1			PRJEB7056	SAMEA2783428	4461788	100	101.14
ERR751858	Mycobacterium tuberculosis		2,2.2,2.2.1			PRJEB7056	SAMEA2783463	3894052	98	86.5
ERR751864	Mycobacterium tuberculosis		2,2.2,2.2.1			PRJEB7056	SAMEA2783471	4615126	100	104.62
ERR751866	Mycobacterium tuberculosis		2,2.2,2.2.1			PRJEB7056	SAMEA2783473	3981235	100	90.25
ERR752125	Mycobacterium tuberculosis		2,2.2,2.2.1			PRJEB7056	SAMEA2782872	5245536	100	118.91
ERR752200	Mycobacterium tuberculosis		2,2.2,2.2.1			PRJEB7056	SAMEA2782951	4699941	98	104.41
ERR752223	Mycobacterium tuberculosis		2,2.2,2.2.1			PRJEB7056	SAMEA2782975	4383983	99	98.38
ERR752227	Mycobacterium tuberculosis		2,2.2,2.2.1			PRJEB7056	SAMEA2782979	4330604	96	94.24
ERR752261	Mycobacterium tuberculosis		2,2.2,2.2.1			PRJEB7056	SAMEA2783018	4901176	99	109.99
ERR752266	Mycobacterium tuberculosis		2,2.2,2.2.1			PRJEB7056	SAMEA2783024	4349238	100	98.59
ERR767970	Mycobacterium tuberculosis		2,2.2,2.2.1			PRJEB7056	SAMEA2783037	4021450	79	72.01
ERR767974	Mycobacterium tuberculosis		2,2.2,2.2.1			PRJEB7056	SAMEA2783087	4291754	100	97.28
ERR768020	Mycobacterium tuberculosis		2,2.2,2.2.1			PRJEB7056	SAMEA2783287	4150171	68	63.97
ERR768028	Mycobacterium tuberculosis		2,2.2,2.2.1			PRJEB7056	SAMEA2782824	4250208	99	95.38
SRR671752			2,2.2,2.2.1			PRJNA187550	BGI_FJ05136	4443706	56	56.41
DRR034391	Mycobacterium tuberculosis		2,2.2,2.2.1			PRJDB3875	SAMD00029436	780052	105	18.57
ERR038746	Mycobacterium tuberculosis		2,2.2,2.2.1	Uganda: Kampala		PRJEB2424	SAMEA787752	12641883	75	214.92
ERR036186	Mycobacterium tuberculosis		2,2.2,2.2.1	Malawi		PRJEB2358	SAMEA897802	4556711	73	75.4
ERR216956	Mycobacterium tuberculosis		2,2.2,2.2.1	Malawi		PRJEB2794	SAMEA1688656	1312334	100	29.75
ERR234650	Mycobacterium tuberculosis		2,2.2,2.2.1	Russia		PRJEB2138	SAMEA1707188	5022910	99	112.72
ERR067689	Mycobacterium tuberculosis		2,2.2,2.2.1	Russia		PRJEB2138	SAMEA1016146	3035464	97	66.74
ERR067736	Mycobacterium tuberculosis		2,2.2,2.2.1	Russia		PRJEB2138	SAMEA1016084	3920744	75	66.66
ERR228022	Mycobacterium tuberculosis		2,2.2,2.2.1	Russia		PRJEB2138	SAMEA1707226	2840391	99	63.74
ERR550765	Mycobacterium tuberculosis complex sp.		2,2.2,2.2.1			PRJEB9545	SAMEA2533455	1919665	148	64.4
ERR067611	Mycobacterium tuberculosis		2,2.2,2.2.1	Russia		PRJEB2138	SAMEA1016052	4131623	89	83.35
ERR067702	Mycobacterium tuberculosis		2,2.2,2.2.1			PRJEB2138	SAMEA1016153	2937118	98	65.25
ERR067746	Mycobacterium tuberculosis		2,2.2,2.2.1	Russia		PRJEB2138	SAMEA1016014	3446624	75	58.6
ERR144550	Mycobacterium tuberculosis		2,2.2,2.2.1	Russia		PRJEB2138	SAMEA1403840	4860799	97	106.88
ERR144615	Mycobacterium tuberculosis		2,2.2,2.2.1	Russia		PRJEB2138	SAMEA1403867	9618876	76	165.71
ERR158586	Mycobacterium tuberculosis		2,2.2,2.2.1	Russia		PRJEB2138	SAMEA1469508	7307488	91	150.74
ERR234664	Mycobacterium tuberculosis		2,2.2,2.2.1	Russia		PRJEB2138	SAMEA1707134	8912908	99	200.02
DRR034371	Mycobacterium tuberculosis		2,2.2,2.2.1			PRJDB3875	SAMD00029416	494456	106	11.88
DRR034378	Mycobacterium tuberculosis		2,2.2,2.2.1			PRJDB3875	SAMD00029423	760192	199	34.29
DRR034468	Mycobacterium tuberculosis		2,2.2,2.2.1			PRJDB3875	SAMD00029513	1670645	71	26.89
DRR034501	Mycobacterium tuberculosis		2,2.2,2.2.1			PRJDB3875	SAMD00029546	424256	248	23.85
DRR034511	Mycobacterium tuberculosis		2,2.2,2.2.1			PRJDB3875	SAMD00029556	1111430	59	14.86
DRR034520	Mycobacterium tuberculosis		2,2.2,2.2.1			PRJDB3875	SAMD00029565	627162	251	35.68
DRR034532	Mycobacterium tuberculosis		2,2.2,2.2.1			PRJDB3875	SAMD00029577	626045	245	34.77
DRR034536	Mycobacterium tuberculosis		2,2.2,2.2.1			PRJDB3875	SAMD00029581	1273603	245	70.73
ERR026473	Mycobacterium tuberculosis		2,2.2,2.2.1	Netherlands: Amsterdam		PRJEB2057	SAMEA968141	1679845	51	19.42
ERR234102	Mycobacterium tuberculosis		2,2.2,2.2.1			PRJEB3223	SAMEA1877161	12697956	87	250.42
ERR234263	Mycobacterium tuberculosis		2,2.2,2.2.1,2.2.1.2			PRJEB3223	SAMEA1877078	2160720	62	30.37
DRR034361	Mycobacterium tuberculosis		2,2.2,2.2.1,2.2.1.1			PRJDB3875	SAMD00029406	1121386	290	73.72
DRR034369	Mycobacterium tuberculosis		2,2.2,2.2.1,2.2.1.1			PRJDB3875	SAMD00029414	715473	185	30
DRR034398	Mycobacterium tuberculosis		2,2.2,2.2.1,2.2.1.1			PRJDB3875	SAMD00029443	813092	82	15.11
DRR034459	Mycobacterium tuberculosis		2,2.2,2.2.1,2.2.1.1			PRJDB3875	SAMD00029504	1799063	249	101.54
ERR234190	Mycobacterium tuberculosis		2,2.2,2.2.1,2.2.1.1			PRJEB3223	SAMEA1877267	9131765	54	111.78
ERR234249	Mycobacterium tuberculosis		2,2.2,2.2.1,2.2.1.1			PRJEB3223	SAMEA1877129	1910231	60	25.98
DRR034458	Mycobacterium tuberculosis		2,2.2,2.2.2			PRJDB3875	SAMD00029503	1399130	249	78.97
DRR034497	Mycobacterium tuberculosis		2,2.2,2.2.2			PRJDB3875	SAMD00029542	4258720	219	211.41
DRR034502	Mycobacterium tuberculosis		2,2.2,2.2.2			PRJDB3875	SAMD00029547	1662838	88	33.17
DRR034509	Mycobacterium tuberculosis		2,2.2,2.2.2			PRJDB3875	SAMD00029554	1532229	228	79.19
DRR034531	Mycobacterium tuberculosis		2,2.2,2.2.2			PRJDB3875	SAMD00029576	1291486	250	73.19
DRR185008	Mycobacterium tuberculosis		2,2.2,2.2.2			PRJDB8553	SAMD00179081	1500465	249	84.69
DRR185014	Mycobacterium tuberculosis		2,2.2,2.2.2			PRJDB8553	SAMD00179087	1137051	202	52.06
DRR185015	Mycobacterium tuberculosis		2,2.2,2.2.2			PRJDB8553	SAMD00179088	1651473	124	46.42
ERR025439	Mycobacterium tuberculosis		2,2.2,2.2.2	Netherlands: Amsterdam		PRJEB2057	SAMEA968121	4112199	75	69.91
ERR234211	Mycobacterium tuberculosis		2,2.2,2.2.2			PRJEB3223	SAMEA1877261	11464075	52	135.13
DRR034376	Mycobacterium tuberculosis		2,2.2,2.2.1			PRJDB3875	SAMD00029421	1163906	106	27.97
DRR034368	Mycobacterium tuberculosis		3			PRJDB3875	SAMD00029413	817700	242	44.86
DRR034383	Mycobacterium tuberculosis		3			PRJDB3875	SAMD00029428	707213	208	33.34
ERR036209	Mycobacterium tuberculosis		3	Malawi		PRJEB2358	SAMEA897761	4502977	73	74.51
ERR040118	Mycobacterium tuberculosis		3	Uganda: Kampala		PRJEB2424	SAMEA787744	7883438	46	82.2
ERR040129	Mycobacterium tuberculosis		3	Uganda: Kampala		PRJEB2424	SAMEA787719	10605814	67	161.08
ERR040140	Mycobacterium tuberculosis		3	Uganda: Kampala		PRJEB2424	SAMEA787731	11332732	69	177.25
ERR040141	Mycobacterium tuberculosis		3	Uganda: Kampala		PRJEB2424	SAMEA787737	7856275	74	131.78
ERR046934	Mycobacterium tuberculosis		3	United Kingdom: Midlands		PRJEB2221	SAMEA1019131	4832753	46	50.39
ERR072023	Mycobacterium tuberculosis		3	United Kingdom: Midlands		PRJEB2221	SAMEA1019214	4998252	74	83.84
ERR072024	Mycobacterium tuberculosis		3	United Kingdom: Midlands		PRJEB2221	SAMEA1019244	5577341	75	94.82
ERR072026	Mycobacterium tuberculosis		3	United Kingdom: Midlands		PRJEB2221	SAMEA1018931	4666599	49	51.83
ERR108163	Mycobacterium tuberculosis		3	South Africa: Stellenbosch		PRJEB2777	SAMEA1317661	3175864	96	69.11
ERR108164	Mycobacterium tuberculosis		3	South Africa: Stellenbosch		PRJEB2777	SAMEA1317675	3747587	100	84.95
ERR181952	Mycobacterium tuberculosis		3	Malawi		PRJEB2794	SAMEA1556794	3561504	49	39.56
ERR234109	Mycobacterium tuberculosis		3			PRJEB3223	SAMEA1877277	1843108	59	24.65
ERR234153	Mycobacterium tuberculosis		3			PRJEB3223	SAMEA1877096	4352900	68	67.1
ERR234178	Mycobacterium tuberculosis		3			PRJEB3223	SAMEA1877220	2055044	64	29.81
ERR234179	Mycobacterium tuberculosis		3			PRJEB3223	SAMEA1877084	2937469	50	33.29
ERR234189	Mycobacterium tuberculosis		3			PRJEB3223	SAMEA1877247	3635061	45	37.08
ERR234218	Mycobacterium tuberculosis		3			PRJEB3223	SAMEA1877166	6273500	60	85.32
ERR234219	Mycobacterium tuberculosis		3			PRJEB3223	SAMEA1877131	5956424	70	94.51
ERR234234	Mycobacterium tuberculosis		3			PRJEB3223	SAMEA1877093	2880268	46	30.03
ERR245722	Mycobacterium tuberculosis		3	Malawi		PRJEB2358	SAMEA1708342	9042443	74	151.68
ERR245747	Mycobacterium tuberculosis		3	Malawi		PRJEB2358	SAMEA1708366	4276513	75	72.7
ERR245753	Mycobacterium tuberculosis		3	Malawi		PRJEB2358	SAMEA1708432	5329283	45	54.36
ERR245793	Mycobacterium tuberculosis		3	Malawi		PRJEB2358	SAMEA1708453	7421962	69	116.09
ERR550758	Mycobacterium tuberculosis complex sp.		3			PRJEB9545	SAMEA2533448	808866	203	37.22
SRR7535091	Mycobacterium tuberculosis		3		2010-12-05	PRJNA481638	KC35484	4833061	97	106.27
ERR234167	Mycobacterium tuberculosis		3,3.1.1			PRJEB3223	SAMEA1877070	2133627	84	40.63
ERR245757	Mycobacterium tuberculosis		3,3.1.1	Malawi		PRJEB2358	SAMEA1708274	10967440	75	186.46
ERR2199821	Mycobacterium tuberculosis complex sp.		3,3.1.2			PRJEB9680	SAMEA104394442	2918897	99	65.5
ERR234192	Mycobacterium tuberculosis		3,3.1.2,3.1.2.1			PRJEB3223	SAMEA1877295	4084180	57	52.77
ERR037516	Mycobacterium tuberculosis		3.1.2,4,4.3.4,4.6.1	Malawi		PRJEB2358	SAMEA897808	9966135	74	167.17
DRR034452	Mycobacterium tuberculosis		4			PRJDB3875	SAMD00029497	1265604	198	56.8
ERR072039	Mycobacterium tuberculosis		4	United Kingdom: Midlands		PRJEB2221	SAMEA1019291	5894528	75	100.21
ERR133829	Mycobacterium tuberculosis		4	Russia		PRJEB2138	SAMEA1403853	4745885	93	100.05
ERR161019	Mycobacterium tuberculosis		4	Malawi		PRJEB2794	SAMEA1485477	5896156	99	132.32
ERR176550	Mycobacterium tuberculosis		4	Malawi		PRJEB2794	SAMEA1530876	3500328	100	79.34
ERR181704	Mycobacterium tuberculosis		4	Malawi		PRJEB2794	SAMEA1556532	4336278	98	96.33
ERR181955	Mycobacterium tuberculosis		4	Malawi		PRJEB2794	SAMEA1556841	3570059	100	80.93
ERR228045	Mycobacterium tuberculosis		4	Russia		PRJEB2138	SAMEA1707199	4386131	100	99.42
ERR257886	Mycobacterium tuberculosis		4	Netherlands		PRJEB2057	SAMEA1706673	800942	60	10.89
DRR184883	Mycobacterium tuberculosis		4,4.1			PRJDB8553	SAMD00178956	1613139	183	66.92
ERR047885	Mycobacterium tuberculosis		4,4.1	United Kingdom		PRJEB2138	SAMEA1016138	11447613	100	259.49
ERR234198	Mycobacterium tuberculosis		4,4.1			PRJEB3223	SAMEA1877138	3154462	45	32.18
DRR184665	Mycobacterium tuberculosis		4,4.1,4.1.1,4.1.1.1			PRJDB8544	SAMD00178627	16883410	150	574.07
ERR072020	Mycobacterium tuberculosis		4,4.1,4.1.1,4.1.1.1	United Kingdom: Midlands		PRJEB2221	SAMEA1018881	5578283	75	94.84
ERR108154	Mycobacterium tuberculosis		4,4.1,4.1.1,4.1.1.1	South Africa: Stellenbosch		PRJEB2777	SAMEA1317654	3616775	100	81.98
ERR072087	Mycobacterium tuberculosis		4,4.1,4.1.1,4.1.1.3	United Kingdom: Midlands		PRJEB2221	SAMEA1018905	5293784	72	86.4
ERR072089	Mycobacterium tuberculosis		4,4.1,4.1.1,4.1.1.3	United Kingdom: Midlands		PRJEB2221	SAMEA1019323	5056775	73	83.68
ERR108136	Mycobacterium tuberculosis		4,4.1,4.1.1,4.1.1.3	South Africa: Cape Town		PRJEB2777	SAMEA1317639	4257910	98	94.59
ERR234203	Mycobacterium tuberculosis		4,4.1,4.1.1,4.1.1.3			PRJEB3223	SAMEA1877167	2801272	91	57.78
ERR245804	Mycobacterium tuberculosis		4,4.1,4.1.1,4.1.1.3	Malawi		PRJEB2358	SAMEA1708340	10804730	70	171.44
ERR275208	Mycobacterium tuberculosis		4,4.1,4.1.1,4.1.1.3			PRJEB1931	SAMEA2072260	5340926	101	122.28
ERR067675	Mycobacterium tuberculosis		4,4.1,4.1.2	Russia		PRJEB2138	SAMEA1016025	2893631	98	64.28
ERR171136	Mycobacterium tuberculosis		4,4.1,4.1.2	South Africa: Durban		PRJEB2777	SAMEA1523369	6132226	100	139
ERR245711	Mycobacterium tuberculosis		4,4.1,4.1.2	Malawi		PRJEB2358	SAMEA1708271	10015245	75	170.27
ERR245740	Mycobacterium tuberculosis		4,4.1,4.1.2	Malawi		PRJEB2358	SAMEA1708416	10291384	75	174.96
ERR2515817	Mycobacterium tuberculosis		4,4.1,4.1.2			PRJEB25997	SAMEA3257644	1189012	134	36.12
ERR550697	Mycobacterium tuberculosis complex sp.		4,4.1,4.1.2			PRJEB9545	SAMEA2533401	1409529	240	76.68
DRR034524	Mycobacterium tuberculosis		4,4.1,4.1.2,4.1.2.1			PRJDB3875	SAMD00029569	1092385	250	61.91
ERR025421	Mycobacterium tuberculosis		4,4.1,4.1.2,4.1.2.1	Netherlands: Amsterdam		PRJEB2057	SAMEA968077	1471962	64	21.35
ERR025422	Mycobacterium tuberculosis		4,4.1,4.1.2,4.1.2.1	Netherlands: Amsterdam		PRJEB2057	SAMEA968098	1362799	57	17.61
ERR025424	Mycobacterium tuberculosis		4,4.1,4.1.2,4.1.2.1	Netherlands: Amsterdam		PRJEB2057	SAMEA968076	1676724	78	29.65
ERR067616	Mycobacterium tuberculosis		4,4.1,4.1.2,4.1.2.1	Russia		PRJEB2138	SAMEA1016201	3492857	97	76.8
ERR067617	Mycobacterium tuberculosis		4,4.1,4.1.2,4.1.2.1	Russia		PRJEB2138	SAMEA1016186	4063571	99	91.19
ERR067670	Mycobacterium tuberculosis		4,4.1,4.1.2,4.1.2.1	Russia		PRJEB2138	SAMEA1015935	2455991	99	55.12
ERR234170	Mycobacterium tuberculosis		4,4.1,4.1.2,4.1.2.1			PRJEB3223	SAMEA1877245	7566418	73	125.21
ERR234175	Mycobacterium tuberculosis		4,4.1,4.1.2,4.1.2.1			PRJEB3223	SAMEA1877178	5211211	70	82.69
ERR245774	Mycobacterium tuberculosis		4,4.1,4.1.2,4.1.2.1	Malawi		PRJEB2358	SAMEA1708304	8821633	75	149.98
ERR257904	Mycobacterium tuberculosis		4,4.1,4.1.2,4.1.2.1	Netherlands		PRJEB2057	SAMEA1706706	865805	78	15.31
ERR257932	Mycobacterium tuberculosis		4,4.1,4.1.2,4.1.2.1	Netherlands: Amsterdam		PRJEB2057	SAMEA1706686	1725562	90	35.2
DRR034410	Mycobacterium tuberculosis		4,4.2,4.2.1			PRJDB3875	SAMD00029455	1021967	83	19.23
ERR067636	Mycobacterium tuberculosis		4,4.2,4.2.1	Russia		PRJEB2138	SAMEA1016038	3042713	99	68.28
ERR067645	Mycobacterium tuberculosis		4,4.2,4.2.1	Russia		PRJEB2138	SAMEA1016142	3044005	99	68.31
ERR067657	Mycobacterium tuberculosis		4,4.2,4.2.1	Russia		PRJEB2138	SAMEA1016179	2558151	99	57.41
ERR067733	Mycobacterium tuberculosis		4,4.2,4.2.1	Russia		PRJEB2138	SAMEA1016113	3398652	75	57.78
ERR067752	Mycobacterium tuberculosis		4,4.2,4.2.1	Russia		PRJEB2138	SAMEA1016162	4110075	73	68.01
ERR137250	Mycobacterium tuberculosis		4,4.2,4.2.1	Russia		PRJEB2138	SAMEA1403945	3533361	98	78.49
DRR034370	Mycobacterium tuberculosis		4,4.2,4.2.2			PRJDB3875	SAMD00029415	752756	233	39.76
DRR034413	Mycobacterium tuberculosis		4,4.2,4.2.2			PRJDB3875	SAMD00029458	714667	82	13.28
DRR034447	Mycobacterium tuberculosis		4,4.2,4.2.2			PRJDB3875	SAMD00029492	1542406	105	36.71
DRR034480	Mycobacterium tuberculosis		4,4.2,4.2.2			PRJDB3875	SAMD00029525	865605	245	48.07
DRR034504	Mycobacterium tuberculosis		4,4.2,4.2.2			PRJDB3875	SAMD00029549	1135711	164	42.22
DRR034507	Mycobacterium tuberculosis		4,4.2,4.2.2			PRJDB3875	SAMD00029552	842612	193	36.86
DRR184881	Mycobacterium tuberculosis		4,4.2,4.2.2			PRJDB8553	SAMD00178954	2005122	216	98.18
DRR184933	Mycobacterium tuberculosis		4,4.2,4.2.2			PRJDB8553	SAMD00179006	1182702	171	45.84
DRR185012	Mycobacterium tuberculosis		4,4.2,4.2.2			PRJDB8553	SAMD00179085	1406336	232	73.96
ERR029204	Mycobacterium tuberculosis		4,4.2,4.2.2	Netherlands: Amsterdam		PRJEB2057	SAMEA968130	3675358	60	49.99
SRR5709841	Mycobacterium tuberculosis		4,4.2,4.2.2			PRJNA390471	WMB379_DS-24957	1348929	130	39.75
ERR025427	Mycobacterium tuberculosis		4,4.2,4.2.2,4.2.2.1	Netherlands: Amsterdam		PRJEB2057	SAMEA968204	1578960	76	27.2
ERR025432	Mycobacterium tuberculosis		4,4.2,4.2.2,4.2.2.1	Netherlands: Amsterdam		PRJEB2057	SAMEA968168	2516697	70	39.93
ERR257907	Mycobacterium tuberculosis		4,4.2,4.2.2,4.2.2.1	Netherlands		PRJEB2057	SAMEA1706697	744707	60	10.13
ERR025450	Mycobacterium tuberculosis		4,4.3,4.3.2	Netherlands: Amsterdam		PRJEB2057	SAMEA968079	1911834	50	21.67
ERR025453	Mycobacterium tuberculosis		4,4.3,4.3.2	Netherlands: Amsterdam		PRJEB2057	SAMEA968080	1672676	70	26.54
ERR275195	Mycobacterium tuberculosis		4,4.3,4.3.2			PRJEB1931	SAMEA2072833	4073656	91	84.03
ERR036190	Mycobacterium tuberculosis		4,4.3,4.3.2,4.3.2.1	Malawi		PRJEB2358	SAMEA897805	6801316	75	115.63
ERR108145	Mycobacterium tuberculosis		4,4.3,4.3.2,4.3.2.1	South Africa: Stellenbosch		PRJEB2777	SAMEA1317666	3772550	95	81.24
ERR108168	Mycobacterium tuberculosis		4,4.3,4.3.2,4.3.2.1	South Africa: Cape Town		PRJEB2777	SAMEA1317657	3275775	91	67.57
ERR171150	Mycobacterium tuberculosis		4,4.3,4.3.2,4.3.2.1	South Africa: Brits		PRJEB2777	SAMEA1523372	7409861	100	167.97
ERR245762	Mycobacterium tuberculosis		4,4.3,4.3.2,4.3.2.1	Malawi		PRJEB2358	SAMEA1708197	8375985	75	142.4
DRR034364	Mycobacterium tuberculosis		4,4.3,4.3.3			PRJDB3875	SAMD00029409	751511	226	38.5
DRR034374	Mycobacterium tuberculosis		4,4.3,4.3.3			PRJDB3875	SAMD00029419	659765	234	35
DRR034403	Mycobacterium tuberculosis		4,4.3,4.3.3			PRJDB3875	SAMD00029448	1087287	83	20.46
DRR034408	Mycobacterium tuberculosis		4,4.3,4.3.3			PRJDB3875	SAMD00029453	977482	82	18.17
DRR034415	Mycobacterium tuberculosis		4,4.3,4.3.3			PRJDB3875	SAMD00029460	1123834	81	20.63
DRR034484	Mycobacterium tuberculosis		4,4.3,4.3.3			PRJDB3875	SAMD00029529	1164208	88	23.22
DRR130183	Mycobacterium tuberculosis		4,4.3,4.3.3			PRJDB7006	SAMD00117891	3034263	222	152.69
DRR184666	Mycobacterium tuberculosis		4,4.3,4.3.3			PRJDB8544	SAMD00178628	15228327	150	517.79
ERR040132	Mycobacterium tuberculosis		4,4.3,4.3.3	Uganda: Kampala		PRJEB2424	SAMEA787720	10813541	47	115.21
ERR067585	Mycobacterium tuberculosis		4,4.3,4.3.3	Russia		PRJEB2138	SAMEA1016123	3557384	97	78.22
ERR067607	Mycobacterium tuberculosis		4,4.3,4.3.3	Russia		PRJEB2138	SAMEA1016091	3316761	98	73.68
ERR067624	Mycobacterium tuberculosis		4,4.3,4.3.3	Russia		PRJEB2138	SAMEA1016063	3145212	98	69.87
ERR067634	Mycobacterium tuberculosis		4,4.3,4.3.3	Russia		PRJEB2138	SAMEA1015927	3984390	99	89.41
ERR067683	Mycobacterium tuberculosis		4,4.3,4.3.3	Russia		PRJEB2138	SAMEA1016088	3930295	100	89.09
ERR067767	Mycobacterium tuberculosis		4,4.3,4.3.3	Russia		PRJEB2138	SAMEA1015939	3879989	75	65.96
ERR227990	Mycobacterium tuberculosis		4,4.3,4.3.3	Russia		PRJEB2138	SAMEA1707547	3007528	99	67.49
ERR234258	Mycobacterium tuberculosis		4,4.3,4.3.3			PRJEB3223	SAMEA1877272	726513	62	10.21
ERR275196	Mycobacterium tuberculosis		4,4.3,4.3.3			PRJEB1931	SAMEA2072834	2165577	100	49.09
ERR028620	Mycobacterium tuberculosis		4,4.3,4.3.4,4.3.4.1	Netherlands: Amsterdam		PRJEB2057	SAMEA968131	2920620	69	45.68
ERR036187	Mycobacterium tuberculosis		4,4.3,4.3.4,4.3.4.1	Malawi		PRJEB2358	SAMEA897777	6053599	75	102.92
ERR037494	Mycobacterium tuberculosis		4,4.3,4.3.4,4.3.4.1	Malawi		PRJEB2358	SAMEA897842	10341165	75	175.81
ERR037498	Mycobacterium tuberculosis		4,4.3,4.3.4,4.3.4.1	Malawi		PRJEB2358	SAMEA897836	11514201	74	193.14
ERR176470	Mycobacterium tuberculosis		4,4.3,4.3.4,4.3.4.1	Malawi		PRJEB2794	SAMEA1530862	2312527	100	52.42
ERR176737	Mycobacterium tuberculosis		4,4.3,4.3.4,4.3.4.1	Malawi		PRJEB2794	SAMEA1530726	3528799	99	79.19
ERR038736	Mycobacterium tuberculosis		4,4.3,4.3.4,4.3.4.2	Uganda: Kampala		PRJEB2424	SAMEA787739	7302528	75	124.15
ERR257910	Mycobacterium tuberculosis		4,4.3,4.3.4,4.3.4.2	Netherlands: Amsterdam		PRJEB2057	SAMEA1706666	1074380	65	15.83
ERR257913	Mycobacterium tuberculosis		4,4.3,4.3.4,4.3.4.2	Netherlands: Amsterdam		PRJEB2057	SAMEA1706680	1561280	56	19.82
ERR257914	Mycobacterium tuberculosis		4,4.3,4.3.4,4.3.4.2	Netherlands: Amsterdam		PRJEB2057	SAMEA1706682	2017787	65	29.73
ERR257917	Mycobacterium tuberculosis		4,4.3,4.3.4,4.3.4.2	Netherlands: Amsterdam		PRJEB2057	SAMEA1706699	1231282	71	19.82
ERR550879	Mycobacterium tuberculosis complex sp.		4,4.3,4.3.4,4.3.4.2			PRJEB9545	SAMEA2533540	2131573	129	62.33
ERR037485	Mycobacterium tuberculosis		4,4.3,4.3.4,4.3.4.2,4.3.4.2.1	Malawi		PRJEB2358	SAMEA897897	11068175	73	183.15
ERR037501	Mycobacterium tuberculosis		4,4.3,4.3.4,4.3.4.2,4.3.4.2.1	Malawi		PRJEB2358	SAMEA897792	16070479	75	273.21
ERR037512	Mycobacterium tuberculosis		4,4.3,4.3.4,4.3.4.2,4.3.4.2.1	Malawi		PRJEB2358	SAMEA897865	13747883	75	233.73
ERR037525	Mycobacterium tuberculosis		4,4.3,4.3.4,4.3.4.2,4.3.4.2.1	Malawi		PRJEB2358	SAMEA897813	7171827	75	121.93
ERR245848	Mycobacterium tuberculosis		4,4.3,4.3.4,4.3.4.2,4.3.4.2.1	Malawi		PRJEB2358	SAMEA1708441	7634570	74	128.06
ERR257899	Mycobacterium tuberculosis		4,4.4,4.4.1.2	Netherlands		PRJEB2057	SAMEA1706663	674575	83	12.69
DRR185084	Mycobacterium tuberculosis		4,4.4,4.4.1,4.4.1.1			PRJDB8553	SAMD00179157	1352666	81	24.84
ERR040124	Mycobacterium tuberculosis		4,4.4,4.4.1,4.4.1.1	Uganda: Kampala		PRJEB2424	SAMEA787746	12190214	62	171.32
ERR040128	Mycobacterium tuberculosis		4,4.4,4.4.1,4.4.1.1	Uganda: Kampala		PRJEB2424	SAMEA787716	8213626	50	93.09
ERR046901	Mycobacterium tuberculosis		4,4.4,4.4.1,4.4.1.1	United Kingdom: Midlands		PRJEB2221	SAMEA1019303	6260579	47	66.7
ERR108139	Mycobacterium tuberculosis		4,4.4,4.4.1,4.4.1.1	South Africa: Stellenbosch		PRJEB2777	SAMEA1317677	4339864	99	97.39
ERR108149	Mycobacterium tuberculosis		4,4.4,4.4.1,4.4.1.1	South Africa: Stellenbosch		PRJEB2777	SAMEA1317648	3365081	99	75.52
ERR108150	Mycobacterium tuberculosis		4,4.4,4.4.1,4.4.1.1	South Africa: Stellenbosch		PRJEB2777	SAMEA1317660	3560640	96	77.48
ERR108481	Mycobacterium tuberculosis		4,4.4,4.4.1,4.4.1.1	Russia		PRJEB2138	SAMEA1403603	3731327	96	81.2
ERR133974	Mycobacterium tuberculosis		4,4.4,4.4.1,4.4.1.1	Russia		PRJEB2138	SAMEA1403963	8730462	98	193.94
ERR163942	Mycobacterium tuberculosis		4,4.4,4.4.1,4.4.1.1	Malawi		PRJEB2794	SAMEA1485309	3996368	99	89.68
ERR171134	Mycobacterium tuberculosis		4,4.4,4.4.1,4.4.1.1	South Africa: Durban		PRJEB2777	SAMEA1523365	14659527	100	332.3
ERR171140	Mycobacterium tuberculosis		4,4.4,4.4.1,4.4.1.1	South Africa: Durban		PRJEB2777	SAMEA1523389	5497977	98	122.13
ERR176725	Mycobacterium tuberculosis		4,4.4,4.4.1,4.4.1.1	Malawi		PRJEB2794	SAMEA1530596	2912159	100	66.01
ERR212132	Mycobacterium tuberculosis		4,4.4,4.4.1,4.4.1.1	Malawi		PRJEB2794	SAMEA1569333	3120640	97	68.62
ERR228067	Mycobacterium tuberculosis		4,4.4,4.4.1,4.4.1.1	Russia		PRJEB2138	SAMEA1707448	5364177	99	120.38
ERR550858	Mycobacterium tuberculosis complex sp.		4,4.4,4.4.1,4.4.1.1			PRJEB9545	SAMEA2533524	1398253	149	47.23
ERR038282	Mycobacterium tuberculosis		4,4.4,4.4.1,4.4.1.2	United Kingdom: Midlands		PRJEB2221	SAMEA961596	9361966	75	159.16
ERR164013	Mycobacterium tuberculosis		4,4.4,4.4.1,4.4.1.2	Malawi		PRJEB2794	SAMEA1485353	4686963	97	103.06
ERR257898	Mycobacterium tuberculosis		4,4.4,4.4.1,4.4.1.2	Netherlands		PRJEB2057	SAMEA1706665	1062774	86	20.72
DRR034380	Mycobacterium tuberculosis		4,4.4,4.4.2			PRJDB3875	SAMD00029425	762326	126	21.77
DRR034437	Mycobacterium tuberculosis		4,4.4,4.4.2			PRJDB3875	SAMD00029482	928632	134	28.21
DRR034483	Mycobacterium tuberculosis		4,4.4,4.4.2			PRJDB3875	SAMD00029528	879417	214	42.66
ERR046892	Mycobacterium tuberculosis		4,4.4,4.4.2	United Kingdom: Midlands		PRJEB2221	SAMEA1019097	4165088	75	70.81
ERR046935	Mycobacterium tuberculosis		4,4.4,4.4.2	United Kingdom: Midlands		PRJEB2221	SAMEA1018917	5678348	75	96.54
ERR171165	Mycobacterium tuberculosis		4,4.4,4.4.2	Thailand: Nonthaburi		PRJEB2777	SAMEA1523374	2642310	100	59.9
ERR234183	Mycobacterium tuberculosis		4,4.4,4.4.2			PRJEB3223	SAMEA1877153	11205010	59	149.86
DRR034345	Mycobacterium tuberculosis		4,4.5			PRJDB3875	SAMD00029390	760595	204	35.17
DRR034377	Mycobacterium tuberculosis		4,4.5			PRJDB3875	SAMD00029422	1047613	251	59.61
DRR034435	Mycobacterium tuberculosis		4,4.5			PRJDB3875	SAMD00029480	1685813	215	82.16
DRR034444	Mycobacterium tuberculosis		4,4.5			PRJDB3875	SAMD00029489	1492479	104	35.18
DRR034457	Mycobacterium tuberculosis		4,4.5			PRJDB3875	SAMD00029502	1269343	250	71.93
DRR034474	Mycobacterium tuberculosis		4,4.5			PRJDB3875	SAMD00029519	1438313	170	55.43
DRR034475	Mycobacterium tuberculosis		4,4.5			PRJDB3875	SAMD00029520	2695163	159	97.14
DRR034477	Mycobacterium tuberculosis		4,4.5			PRJDB3875	SAMD00029522	743224	234	39.42
DRR034479	Mycobacterium tuberculosis		4,4.5			PRJDB3875	SAMD00029524	1107855	186	46.71
DRR034494	Mycobacterium tuberculosis		4,4.5			PRJDB3875	SAMD00029539	1191134	254	68.58
DRR034499	Mycobacterium tuberculosis		4,4.5			PRJDB3875	SAMD00029544	1821045	237	97.83
DRR034503	Mycobacterium tuberculosis		4,4.5			PRJDB3875	SAMD00029548	1056078	165	39.5
DRR130059	Mycobacterium tuberculosis		4,4.5			PRJDB7006	SAMD00117767	1515336	168	57.71
DRR130106	Mycobacterium tuberculosis		4,4.5			PRJDB7006	SAMD00117814	2741867	221	137.36
DRR130138	Mycobacterium tuberculosis		4,4.5			PRJDB7006	SAMD00117846	1041227	203	47.91
DRR130161	Mycobacterium tuberculosis		4,4.5			PRJDB7006	SAMD00117869	1817933	149	61.4
DRR130228	Mycobacterium tuberculosis		4,4.5			PRJDB7006	SAMD00117936	2416014	185	101.32
DRR184646	Mycobacterium tuberculosis		4,4.5			PRJDB8544	SAMD00178608	15108017	150	513.7
DRR184647	Mycobacterium tuberculosis		4,4.5			PRJDB8544	SAMD00178609	14610017	150	496.77
DRR184669	Mycobacterium tuberculosis		4,4.5			PRJDB8544	SAMD00178631	15317840	150	520.83
DRR184681	Mycobacterium tuberculosis		4,4.5			PRJDB8544	SAMD00178643	14463756	150	491.79
DRR185045	Mycobacterium tuberculosis		4,4.5			PRJDB8553	SAMD00179118	1377161	237	73.98
ERR117692	Mycobacterium tuberculosis		4,4.5			PRJEB2221	SAMEA1405929	4712689	100	106.83
ERR228143	Mycobacterium tuberculosis		4,4.5			PRJEB2221	SAMEA1707681	2964157	98	65.85
ERR228172	Mycobacterium tuberculosis		4,4.5			PRJEB2221	SAMEA1707689	1913182	96	41.63
ERR228241	Mycobacterium tuberculosis		4,4.5			PRJEB2221	SAMEA1707756	3791058	100	85.94
ERR228250	Mycobacterium tuberculosis		4,4.5			PRJEB2221	SAMEA1707878	3357523	100	76.11
ERR228293	Mycobacterium tuberculosis		4,4.5			PRJEB2221	SAMEA1707724	4017039	99	90.15
ERR230022	Mycobacterium tuberculosis		4,4.5			PRJEB2221	SAMEA1707911	2524575	100	57.23
ERR230050	Mycobacterium tuberculosis		4,4.5			PRJEB2221	SAMEA1707924	2683337	100	60.83
ERR230060	Mycobacterium tuberculosis		4,4.5			PRJEB2221	SAMEA1707679	3132042	100	71
ERR230063	Mycobacterium tuberculosis		4,4.5			PRJEB2221	SAMEA1707665	2806908	100	63.63
ERR230074	Mycobacterium tuberculosis		4,4.5			PRJEB2221	SAMEA1707854	2373585	100	53.8
ERR230076	Mycobacterium tuberculosis		4,4.5			PRJEB2221	SAMEA1707853	3005133	100	68.12
ERR230096	Mycobacterium tuberculosis		4,4.5			PRJEB2221	SAMEA1707839	2694566	100	61.08
ERR234229	Mycobacterium tuberculosis		4,4.5			PRJEB3223	SAMEA1877259	3499551	48	38.08
ERR266605	Mycobacterium tuberculosis		4,4.5			PRJEB2221	SAMEA1876313	3787450	99	84.99
ERR270622	Mycobacterium tuberculosis		4,4.5			PRJEB2221	SAMEA1885946	3933899	99	88.28
ERR270643	Mycobacterium tuberculosis		4,4.5			PRJEB2221	SAMEA1885893	3743501	99	84.01
ERR270798	Mycobacterium tuberculosis		4,4.5			PRJEB2221	SAMEA1886046	2197597	100	49.81
ERR330669	Mycobacterium tuberculosis		4,4.5			PRJEB2221	SAMEA1964012	3712258	100	84.15
ERR330677	Mycobacterium tuberculosis		4,4.5			PRJEB2221	SAMEA2061592	3768167	99	84.56
ERR387021	Mycobacterium tuberculosis		4,4.5			PRJEB2221	SAMEA1929784	3892301	100	88.23
ERR403409	Mycobacterium tuberculosis		4,4.5			PRJEB2221	SAMEA1876283	2826177	100	64.06
SRR5110822	Mycobacterium tuberculosis		4,4.5			PRJNA357378	DK9897	7263467	255	419.85
SRR5709846	Mycobacterium tuberculosis		4,4.5			PRJNA390471	WMB374_DS-24426	5839800	147	194.59
SRR5709947	Mycobacterium tuberculosis		4,4.5			PRJNA390471	WMB413_DS-19477	1444563	148	48.46
SRR5709971	Mycobacterium tuberculosis		4,4.5			PRJNA390471	WMB440_46-19260	6478068	149	218.8
ERR037477	Mycobacterium tuberculosis		4,4.6,4.6.1,4.6.1.2	Malawi		PRJEB2358	SAMEA897882	13372026	75	227.34
ERR038749	Mycobacterium tuberculosis		4,4.6,4.6.1,4.6.1.2	Uganda: Kampala		PRJEB2424	SAMEA787714	13938585	75	236.97
ERR040127	Mycobacterium tuberculosis		4,4.6,4.6.1,4.6.1.2	Uganda: Kampala		PRJEB2424	SAMEA787717	10726034	73	177.49
ERR040131	Mycobacterium tuberculosis		4,4.6,4.6.1,4.6.1.2	Uganda: Kampala		PRJEB2424	SAMEA787721	13451283	74	225.63
ERR234163	Mycobacterium tuberculosis		4,4.6,4.6.1,4.6.1.2			PRJEB3223	SAMEA1877148	6196070	66	92.7
ERR550693	Mycobacterium tuberculosis complex sp.		4,4.6,4.6.1,4.6.1.2			PRJEB9545	SAMEA2533398	1812235	149	61.21
ERR046838	Mycobacterium tuberculosis		4,4.6,4.6.2,4.6.2.1	United Kingdom: Midlands		PRJEB2221	SAMEA1018908	2533422	47	26.99
ERR046839	Mycobacterium tuberculosis		4,4.6,4.6.2,4.6.2.1	United Kingdom: Midlands		PRJEB2221	SAMEA1018896	4725970	71	76.06
DRR184673	Mycobacterium tuberculosis		4,4.6,4.6.2,4.6.2.2			PRJDB8544	SAMD00178635	13240540	150	450.2
ERR234159	Mycobacterium tuberculosis		4,4.6,4.6.2,4.6.2.2			PRJEB3223	SAMEA1877191	3518991	56	44.67
ERR550715	Mycobacterium tuberculosis complex sp.		4,4.6,4.6.2,4.6.2.2			PRJEB9545	SAMEA2533418	1328882	150	45.18
P1042_S2_L001			4,4.6,4.6.2,4.6.2.2					10057990	74	168.71
DRR034513	Mycobacterium tuberculosis		4,4.7			PRJDB3875	SAMD00029558	772431	247	43.25
ERR171152	Mycobacterium tuberculosis		4,4.7	South Africa: Brits		PRJEB2777	SAMEA1523387	3861644	99	86.66
ERR550798	Mycobacterium tuberculosis complex sp.		4,4.7			PRJEB9545	SAMEA2533477	1342620	91	27.7
ERR550819	Mycobacterium tuberculosis complex sp.		4,4.7			PRJEB9545	SAMEA2533495	1432851	52	16.89
DRR184677	Mycobacterium tuberculosis		4,4.8			PRJDB8544	SAMD00178639	14928964	150	507.61
DRR184877	Mycobacterium tuberculosis		4,4.8			PRJDB8553	SAMD00178950	2037416	248	114.54
DRR184974	Mycobacterium tuberculosis		4,4.8			PRJDB8553	SAMD00179047	1421749	213	68.65
DRR184996	Mycobacterium tuberculosis		4,4.8			PRJDB8553	SAMD00179069	1337392	201	60.93
ERR038747	Mycobacterium tuberculosis		4,4.8	Uganda: Kampala		PRJEB2424	SAMEA787724	12495333	59	167.11
ERR108158	Mycobacterium tuberculosis		4,4.8	South Africa: Cape Town		PRJEB2777	SAMEA1317651	6141462	99	137.82
ERR171147	Mycobacterium tuberculosis		4,4.8	South Africa: Johannesburg		PRJEB2777	SAMEA1523388	3245177	100	73.56
ERR234221	Mycobacterium tuberculosis		4,4.8			PRJEB3223	SAMEA1877106	6416760	51	74.18
ERR257900	Mycobacterium tuberculosis		4,4.8	Netherlands		PRJEB2057	SAMEA1706654	886349	68	13.66
DRR034342	Mycobacterium tuberculosis		4,4.9			PRJDB3875	SAMD00029387	702427	128	20.38
DRR034344	Mycobacterium tuberculosis		4,4.9			PRJDB3875	SAMD00029389	1058540	251	60.23
DRR034379	Mycobacterium tuberculosis		4,4.9			PRJDB3875	SAMD00029424	607245	213	29.32
DRR034411	Mycobacterium tuberculosis		4,4.9			PRJDB3875	SAMD00029456	856554	83	16.12
DRR034412	Mycobacterium tuberculosis		4,4.9			PRJDB3875	SAMD00029457	960485	82	17.85
DRR034441	Mycobacterium tuberculosis		4,4.9			PRJDB3875	SAMD00029486	1402823	250	79.5
DRR034445	Mycobacterium tuberculosis		4,4.9			PRJDB3875	SAMD00029490	1454751	246	81.12
DRR034456	Mycobacterium tuberculosis		4,4.9			PRJDB3875	SAMD00029501	1257937	106	30.23
DRR034472	Mycobacterium tuberculosis		4,4.9			PRJDB3875	SAMD00029517	1609493	251	91.57
DRR034488	Mycobacterium tuberculosis		4,4.9			PRJDB3875	SAMD00029533	625186	244	34.58
DRR034521	Mycobacterium tuberculosis		4,4.9			PRJDB3875	SAMD00029566	869797	250	49.29
DRR034528	Mycobacterium tuberculosis		4,4.9			PRJDB3875	SAMD00029573	995404	247	55.73
ERR036219	Mycobacterium tuberculosis		4,4.9	Malawi		PRJEB2358	SAMEA897846	6444901	57	83.27
ERR171141	Mycobacterium tuberculosis		4,4.9	South Africa: Durban		PRJEB2777	SAMEA1523354	6797090	100	154.08
ERR550775	Mycobacterium tuberculosis complex sp.		4,4.9			PRJEB9545	SAMEA2533461	1365454	266	82.33
ERR234146	Mycobacterium tuberculosis		5			PRJEB3223	SAMEA1877139	3166570	97	69.63
ERR234202	Mycobacterium tuberculosis		5			PRJEB3223	SAMEA1877126	1210975	55	15.1
ERR2516651	Mycobacterium tuberculosis		5			PRJEB26000	SAMEA3414209	1463495	80	26.54
ERR2517377	Mycobacterium tuberculosis		5			PRJEB26002	SAMEA3447631	2867296	126	81.89
ERR2704690	Mycobacterium tuberculosis		5	Sierra Leone	2011-11-15	PRJEB27802	SAMEA4791114	825935	101	18.91
ERR2704706	Mycobacterium tuberculosis		5	Sierra Leone	2011-11-15	PRJEB27802	SAMEA4791114	757272	151	25.92
ERR4192364	Mycobacterium tuberculosis		5			PRJEB38656	G01935	1662949	100	37.7
ERR551336	Mycobacterium tuberculosis complex sp.		5			PRJEB7727	SAMEA2533865	1819814	251	103.54
ERR551566	Mycobacterium tuberculosis complex sp.		5			PRJEB7727	SAMEA2534031	1355024	101	31.02
ERR551620	Mycobacterium tuberculosis complex sp.		5			PRJEB7727	SAMEA2534074	1485107	250	84.16
ERR552261	Mycobacterium tuberculosis complex sp.		5			PRJEB7727	SAMEA2534522	1347083	249	76.03
ERR702414	Mycobacterium tuberculosis variant africanum		5			PRJEB4884	SAMEA2627020	3073337	92	64.09
ERR702416	Mycobacterium tuberculosis variant africanum		5			PRJEB4884	SAMEA2627022	3792610	59	50.72
ERR751290	Mycobacterium tuberculosis variant africanum		5			PRJEB4884	SAMEA2794312	4430752	97	97.42
ERR751322	Mycobacterium tuberculosis variant africanum		5			PRJEB4884	SAMEA2794344	3955157	78	69.93
ERR751335	Mycobacterium tuberculosis variant africanum		5			PRJEB4884	SAMEA2794358	3859852	100	87.49
ERR751343	Mycobacterium tuberculosis variant africanum		5			PRJEB4884	SAMEA2794366	3876062	100	87.86
ERR1082115	Mycobacterium tuberculosis variant africanum		5			PRJEB4884	SAMEA3359867	5776576	125	163.68
ERR1082117	Mycobacterium tuberculosis variant africanum		5			PRJEB4884	SAMEA3359869	6070947	125	172.02
ERR1082127	Mycobacterium tuberculosis variant africanum		5			PRJEB4884	SAMEA3359885	6611965	125	187.35
ERR1082143	Mycobacterium tuberculosis variant africanum		5			PRJEB4884	SAMEA3359915	6717702	125	190.34
ERR1215477	Mycobacterium tuberculosis variant africanum		5			PRJEB4884	SAMEA3359909	1832077	125	51.91
ERR1334053	Mycobacterium tuberculosis variant africanum		5			PRJEB4884	SAMEA3504609	3432952	125	97.27
ERR234142	Mycobacterium tuberculosis		5			PRJEB3223	SAMEA1877206	3207725	72	52.35
ERR234144	Mycobacterium tuberculosis		5			PRJEB3223	SAMEA1877165	3202748	62	45.01
ERR234147	Mycobacterium tuberculosis		5			PRJEB3223	SAMEA1877132	3490004	65	51.42
ERR234149	Mycobacterium tuberculosis		5			PRJEB3223	SAMEA1877136	4072920	59	54.47
ERR2383621	Mycobacterium tuberculosis variant africanum		5	France	2007	PRJEB25506	SAMEA104679297	4120594	95	88.73
ERR2515090	Mycobacterium tuberculosis		5			PRJEB25991	SAMEA2399495	4527408	149	152.91
ERR2704686	Mycobacterium tuberculosis		5	Ghana	2009-09-11	PRJEB27802	SAMEA4791110	4054272	131	120.39
ERR2704808	Mycobacterium tuberculosis variant africanum		5	France	2007	PRJEB25506	SAMEA104679305	13487850	106	324.09
ERR2704809	Mycobacterium tuberculosis variant africanum		5	France	2007	PRJEB25506	SAMEA104679306	12735612	107	308.9
ERR4192369	Mycobacterium tuberculosis		5			PRJEB38656	G01978	4897812	49	54.4
ERR4192370	Mycobacterium tuberculosis		5			PRJEB38656	G01979	10290996	101	235.61
ERR4192371	Mycobacterium tuberculosis		5			PRJEB38656	G01980	2891384	100	65.54
ERR702420	Mycobacterium tuberculosis variant africanum		1.1.1,5			PRJEB4884	SAMEA2627026	3963824	100	89.85
ERR751291	Mycobacterium tuberculosis variant africanum		5			PRJEB4884	SAMEA2794313	4312099	99	96.77
ERR751298	Mycobacterium tuberculosis variant africanum		5			PRJEB4884	SAMEA2794320	4475010	92	93.32
ERR751302	Mycobacterium tuberculosis variant africanum		1.1.1,5			PRJEB4884	SAMEA2794324	4391099	100	99.54
ERR751334	Mycobacterium tuberculosis variant africanum		5			PRJEB4884	SAMEA2794357	4182703	100	94.81
ERR1082119	Mycobacterium tuberculosis variant africanum		5			PRJEB4884	SAMEA3359871	5858179	105	139.43
ERR1082129	Mycobacterium tuberculosis variant africanum		5			PRJEB4884	SAMEA3359887	6636375	125	188.04
ERR234199	Mycobacterium tuberculosis		5			PRJEB3223	SAMEA1877227	5032364	75	85.55
ERR2513725	Mycobacterium tuberculosis		5			PRJEB25991	SAMEA1118906	3557729	100	80.65
ERR2514205	Mycobacterium tuberculosis		5			PRJEB25991	SAMEA1119386	2320440	151	79.43
ERR2514506	Mycobacterium tuberculosis		5			PRJEB25991	SAMEA1119687	710198	100	16.1
ERR4192367	Mycobacterium tuberculosis		5			PRJEB38656	G01976	5169692	101	118.36
ERR751292	Mycobacterium tuberculosis variant africanum		5			PRJEB4884	SAMEA2794314	3599269	99	80.77
ERR046918	Mycobacterium tuberculosis		5	United Kingdom: Midlands		PRJEB2221	SAMEA1019276	3272476	69	51.18
ERR2512532	Mycobacterium tuberculosis		5			PRJEB25991	SAMEA1117713	1658560	135	50.75
ERR2512669	Mycobacterium tuberculosis		5			PRJEB25991	SAMEA1117850	1085984	151	37.17
ERR4192366	Mycobacterium tuberculosis		5			PRJEB38656	G01937	3366016	100	76.3
ERR4192368	Mycobacterium tuberculosis		5			PRJEB38656	G01977	4799883	101	109.89
SRR7131291	Mycobacterium tuberculosis		5			PRJNA438921	MGIT229	1970799	53	23.68
ERR234160	Mycobacterium tuberculosis		5			PRJEB3223	SAMEA1877207	3499126	48	38.07
ERR234176	Mycobacterium tuberculosis		5			PRJEB3223	SAMEA1877229	4819920	90	98.33
ERR2704692	Mycobacterium tuberculosis		5	Germany	2011-11-15	PRJEB27802	SAMEA4791116	2283993	149	77.14
ERR2704708	Mycobacterium tuberculosis		5	Germany	2011-11-15	PRJEB27802	SAMEA4791115	1890406	101	43.28
ERR4192365	Mycobacterium tuberculosis		5			PRJEB38656	G01936	2301285	101	52.69
ERR4192561	Mycobacterium tuberculosis		5			PRJEB38656	G07450	1054196	135	32.26
ERR4192562	Mycobacterium tuberculosis		5			PRJEB38656	G07450b	864561	135	26.46
ERR502513	Mycobacterium tuberculosis variant africanum		5			PRJEB4884	SAMEA2340920	3464196	99	77.74
ERR702415	Mycobacterium tuberculosis variant africanum		5			PRJEB4884	SAMEA2627021	2900062	83	54.56
ERR702435	Mycobacterium tuberculosis variant africanum		5			PRJEB4884	SAMEA2627042	3662507	100	83.02
ERR751295	Mycobacterium tuberculosis variant africanum		5			PRJEB4884	SAMEA2794317	4166498	100	94.45
ERR751320	Mycobacterium tuberculosis variant africanum		5			PRJEB4884	SAMEA2794342	4364881	99	97.95
ERR751324	Mycobacterium tuberculosis variant africanum		5			PRJEB4884	SAMEA2794346	3639824	100	82.51
ERR1082131	Mycobacterium tuberculosis variant africanum		5			PRJEB4884	SAMEA3359896	5462998	124	153.55
ERR1203056	Mycobacterium tuberculosis variant africanum		5			PRJEB4884	SAMEA3504599	4783575	66	71.57
ERR1334051	Mycobacterium tuberculosis variant africanum		5			PRJEB4884	SAMEA3504605	3630599	125	102.87
ERR439936	Mycobacterium tuberculosis complex		5			PRJEB4884	SAMEA2235001	3658756	100	82.94
ERR2383620	Mycobacterium tuberculosis variant africanum		5	France	2007	PRJEB25506	SAMEA104679296	6840280	97	150.4
ERR2383624	Mycobacterium tuberculosis variant africanum		5	France	2007	PRJEB25506	SAMEA104679300	2893565	252	165.29
ERR551005	Mycobacterium tuberculosis complex sp.		5			PRJEB9545	SAMEA2533627	2044520	89	41.25
ERR551124	Mycobacterium tuberculosis complex sp.		5			PRJEB9545	SAMEA2533718	2109845	95	45.43
P2230_S3_L001		5						6985474	76	120.34
ERR1215462	Mycobacterium tuberculosis variant africanum		5			PRJEB4884	SAMEA3359881	1952983	125	55.34
ERR234204	Mycobacterium tuberculosis		5			PRJEB3223	SAMEA1877169	2276951	50	25.81
ERR2514128	Mycobacterium tuberculosis		5			PRJEB25991	SAMEA1119309	2127985	147	70.91
ERR4192403	Mycobacterium tuberculosis		5			PRJEB38656	G08792	2996739	100	67.93
ERR702419	Mycobacterium tuberculosis variant africanum		5			PRJEB4884	SAMEA2627025	4138029	99	92.86
ERR751300	Mycobacterium tuberculosis variant africanum		5			PRJEB4884	SAMEA2794322	3883338	100	88.03
P2113_S4_L001		5						4548045	76	78.35
ERR159959	Mycobacterium tuberculosis		7			PRJEB3124	SAMEA1711066	980315	61	13.56
ERR1971852	Mycobacterium tuberculosis		7	Ethiopia	2012	PRJEB13960	SAMEA104061141	2269222	191	98.25
SRR1173284	Mycobacterium tuberculosis variant bovis B2 7505	Lineage 8			2006-10-17	PRJNA233394	B2 7505	2376678	100	53.87
ERR2704688	Mycobacterium tuberculosis		6,BOV_AFRI	Ghana	2008-02-05	PRJEB27802	SAMEA4791112	2970878	149	100.34
ERR2704811	Mycobacterium tuberculosis variant africanum		6,BOV_AFRI	France	2007	PRJEB25506	SAMEA104679308	10237456	108	250.63
SRR1162470	Mycobacterium tuberculosis variant africanum MAL010123		6,BOV_AFRI		missing	PRJNA211663	MAL010123	17584603	82	326.86
SRR1577819	Mycobacterium tuberculosis variant africanum		6,BOV_AFRI		2007-06-25	PRJNA240158	MAL010084	5069330	101	116.06
SRR7070126	Mycobacterium tuberculosis		6,BOV_AFRI			PRJNA302362	MMMOSAM:1488690f-4230-4e2f-9f33-612831752363	773574	150	26.3
SRR998645	Mycobacterium tuberculosis variant africanum MAL020135		6		missing	PRJNA211682	MAL020135	943449	101	21.6
ERR1082141	Mycobacterium tuberculosis variant africanum		6,BOV_AFRI			PRJEB4884	SAMEA3359911	5645543	125	159.97
ERR234254	Mycobacterium tuberculosis		6,BOV_AFRI			PRJEB3223	SAMEA1877190	972665	79	17.42
ERR2383628	Mycobacterium tuberculosis variant africanum		6,BOV_AFRI	France	2007	PRJEB25506	SAMEA104679304	10621371	106	255.21
ERR2513326	Mycobacterium tuberculosis		6,BOV_AFRI			PRJEB25991	SAMEA1118507	693648	100	15.72
ERR2514206	Mycobacterium tuberculosis		6,BOV_AFRI			PRJEB25991	SAMEA1119387	3171140	125	89.85
ERR2704681	Mycobacterium tuberculosis		6,BOV_AFRI	Gambia	2002-06-14	PRJEB27802	SAMEA4791105	3097776	140	98.31
ERR4192374	Mycobacterium tuberculosis		6,BOV_AFRI			PRJEB38656	G02539	4711710	46	49.13
ERR4192375	Mycobacterium tuberculosis		6,BOV_AFRI			PRJEB38656	G02540	5696822	98	126.55
ERR551711	Mycobacterium tuberculosis complex sp.		6,BOV_AFRI			PRJEB9545	SAMEA2534135	682164	175	27.06
ERR234255	Mycobacterium tuberculosis		6,BOV_AFRI			PRJEB3223	SAMEA1877177	1439187	75	24.47
ERR2517594	Mycobacterium tuberculosis		6,BOV_AFRI			PRJEB26002	SAMEA3451217	5091530	126	145.42
ERR1023272	Mycobacterium tuberculosis complex		6,BOV_AFRI			PRJEB4884	SAMEA3391711	4056030	125	114.93
ERR1023273	Mycobacterium tuberculosis complex		6,BOV_AFRI			PRJEB4884	SAMEA3391712	5597349	125	158.6
ERR234261	Mycobacterium tuberculosis		6,BOV_AFRI			PRJEB3223	SAMEA1877150	1833996	56	23.28
SRR6045496	Mycobacterium tuberculosis variant africanum		6,BOV_AFRI			PRJNA401515	MMMOSAM:491d16c9-3b00-4c2d-bfab-40bab62766ca	2398493	150	81.55
SRR7069811	Mycobacterium tuberculosis		6,BOV_AFRI			PRJNA302362	MMMOSAM:54be49d9-be45-4c19-9ef3-25446ed8587b	2097964	151	71.81
ERR2514918	Mycobacterium tuberculosis		6,BOV_AFRI			PRJEB25991	SAMEA1397403	2726549	149	92.09
ERR439934	Mycobacterium tuberculosis complex		6,BOV_AFRI			PRJEB4884	SAMEA2234999	4190336	100	94.99
ERR439935	Mycobacterium tuberculosis complex		6,BOV_AFRI			PRJEB4884	SAMEA2235000	3928385	100	89.05
ERR2181458	Mycobacterium tuberculosis variant africanum		6,BOV_AFRI	Ghana	2013	PRJEB23179	SAMEA104358365	1167687	99	26.2
ERR2517500	Mycobacterium tuberculosis		6,BOV_AFRI			PRJEB26002	SAMEA3449652	3615937	126	103.28
ERR4192378	Mycobacterium tuberculosis		6,BOV_AFRI			PRJEB38656	G02543	3339670	101	76.46
SRR998628	Mycobacterium tuberculosis variant africanum MAL010131		6,BOV_AFRI		missing	PRJNA211668	MAL010131	1641366	101	37.58
SRR998629	Mycobacterium tuberculosis variant africanum MAL010131		6,BOV_AFRI		missing	PRJNA211668	MAL010131	2617066	101	59.92
SRR998631	Mycobacterium tuberculosis variant africanum MAL010131		6,BOV_AFRI		missing	PRJNA211668	MAL010131	1161849	100	26.34
ERR1023271	Mycobacterium tuberculosis complex		6,BOV_AFRI			PRJEB4884	SAMEA3391710	5627237	125	159.45
ERR1082113	Mycobacterium tuberculosis variant africanum		6,BOV_AFRI			PRJEB4884	SAMEA3359865	6620747	124	186.1
ERR234150	Mycobacterium tuberculosis		6,BOV_AFRI			PRJEB3223	SAMEA1877101	2668922	71	42.95
ERR234184	Mycobacterium tuberculosis		6,BOV_AFRI			PRJEB3223	SAMEA1877142	1772043	85	34.14
ERR2510786	Mycobacterium tuberculosis		6,BOV_AFRI			PRJEB25972	SAMEA1102811	1259804	142	40.55
ERR2514349	Mycobacterium tuberculosis		6,BOV_AFRI			PRJEB25991	SAMEA1119530	3559439	100	80.68
ERR2704687	Mycobacterium tuberculosis		6,BOV_AFRI	Ghana	2009-02-17	PRJEB27802	SAMEA4791111	2892028	149	97.68
ERR702421	Mycobacterium tuberculosis variant africanum		6,BOV_AFRI			PRJEB4884	SAMEA2627027	3830438	71	61.65
SRR1049960	Mycobacterium tuberculosis variant africanum MAL020173		6,BOV_AFRI		missing	PRJNA211700	MAL020173	5620990	46	58.61
SRR7069635	Mycobacterium tuberculosis		6,BOV_AFRI			PRJNA302362	MMMOSAM:582ec14c-f5ab-4f27-9a81-b37f1e02ef87	4024749	150	136.85
SRR7131005	Mycobacterium tuberculosis		6,BOV_AFRI			PRJNA438921	MGIT82	1466872	150	49.88
ERR1082136	Mycobacterium tuberculosis variant africanum		6,BOV_AFRI			PRJEB4884	SAMEA3359902	5722014	125	162.13
ERR234186	Mycobacterium tuberculosis		6,BOV_AFRI			PRJEB3223	SAMEA1877237	3253258	94	69.32
ERR552963	Mycobacterium tuberculosis complex sp.		6,BOV_AFRI			PRJEB9545	SAMEA2535035	990310	149	33.45
ERR2517166	Mycobacterium tuberculosis		BOV,BOV_AFRI			PRJEB26002	SAMEA3445005	3553350	126	101.49
DRR029469	Mycobacterium tuberculosis variant bovis BCG str. Tokyo 172		BOV,BOV_AFRI			PRJDB3073	SAMD00023387	1366737	151	46.78
SRR3500411	Mycobacterium mungi		4.3.2,BOV_AFRI			PRJNA320514	BM22813	1967741	239	106.6
ERR970410	Mycobacterium suricattae		BOV_AFRI			PRJEB9954	SAMEA3491431	1961273	72	32.01
ERR970411	Mycobacterium suricattae		BOV_AFRI			PRJEB9954	SAMEA3491431	2029035	134	61.63
ERR970412	Mycobacterium suricattae		BOV_AFRI			PRJEB9954	SAMEA3491431	800562	113	20.51
ERR036234	Mycobacterium tuberculosis		4.3,4.3.2.1,4.3.3	Malawi		PRJEB2358	SAMEA897832	4932985	62	69.33
ERR037499	Mycobacterium tuberculosis		4.2.2.1,4.3,4.3.4,4.3.4.2,4.3.4.2.1	Malawi		PRJEB2358	SAMEA897835	9477536	75	161.13
ERR046747	Mycobacterium tuberculosis		BOV,BOV_AFRI	United Kingdom: Midlands		PRJEB2221	SAMEA1019118	4976410	58	65.43
ERR046748	Mycobacterium tuberculosis		BOV,BOV_AFRI	United Kingdom: Midlands		PRJEB2221	SAMEA1019136	3184418	75	54.14
ERR046749	Mycobacterium tuberculosis		BOV,BOV_AFRI	United Kingdom: Midlands		PRJEB2221	SAMEA1019094	4549106	67	69.09
ERR046954	Mycobacterium tuberculosis		BOV,BOV_AFRI	United Kingdom: Midlands		PRJEB2221	SAMEA1018862	3467625	47	36.94
ERR046961	Mycobacterium tuberculosis		BOV,BOV_AFRI	United Kingdom: Midlands		PRJEB2221	SAMEA1019270	6044742	75	102.77
ERR046989	Mycobacterium tuberculosis		BOV,BOV_AFRI	United Kingdom: Midlands		PRJEB2221	SAMEA1018867	4610853	75	78.39
ERR108152	Mycobacterium tuberculosis		4.1,4.1.1,4.1.1.1	South Africa: Cape Town		PRJEB2777	SAMEA1317625	3636036	98	80.77
ERR245649	Mycobacterium tuberculosis		4.8	Malawi		PRJEB2358	SAMEA1708198	9140094	75	155.39
ERR2512389	Mycobacterium tuberculosis		BOV,BOV_AFRI			PRJEB25991	SAMEA1117570	3492915	151	119.56
ERR2512533	Mycobacterium tuberculosis		BOV,BOV_AFRI			PRJEB25991	SAMEA1117714	3022173	151	103.44
ERR502499	Mycobacterium tuberculosis variant africanum		BOV,BOV_AFRI			PRJEB4884	SAMEA2340906	3389677	99	76.07
ERR502526	Mycobacterium tuberculosis variant africanum	Bovis	BOV,BOV_AFRI			PRJEB4884	SAMEA2340934	3444602	100	78.08
DRR120408	Mycobacterium tuberculosis variant caprae		BOV,BOV_AFRI			PRJDB6469	SAMD00098240	2191009	93	46.19
ERR027294	Mycobacterium tuberculosis variant microti		BOV_AFRI			PRJEB2091	SAMEA806956	2448646	103	57.17
